# Supplementary material for: The epidermis coordinates thermoresponsive growth through the phyB-PIF4-auxin pathway
Source: Nat Commun. 2020 Feb 26;11:1053. doi: 10.1038/s41467-020-14905-w (PMC7044213; doi:10.1038/s41467-020-14905-w)
Supplement: Supplementary file 4 — Supplementary Data 1 [file 41467_2020_14905_MOESM4_ESM.xlsx]

## Sheet: Global PIF quartet-regulated
Supplementary Data 1 : List of tissue-specific PIF4-regulated genes
Supplementary Data 1.1: List of global PIF quartet-regulated genes.
Gene	log2FoldChange (Col-0 / pifq)	padj
AT4G35240	24.2755	2.6091e-05
AT2G42790	13.0699	5.11034e-16
AT2G42780	12.797	4.24242e-15
AT2G42750	12.4273	2.18682e-29
AT4G20020	8.99257	0.000115477
AT1G62610	8.74807	2.02762e-05
AT5G56040	8.20341	0.0124584
AT2G28250	8.14682	0.00741834
AT3G11402	7.61804	0.0166668
AT2G24200	7.5517	0.00134615
AT5G64520	7.32587	0.0102132
AT5G61200	6.86119	0.0377762
AT2G01422	6.5638	2.27781e-09
AT5G27940	6.25802	0.0307848
AT1G19320	4.95497	0.000122243
AT2G42170	4.76356	2.13287e-15
AT3G59060	4.27507	1.3672e-13
AT4G13830	4.21434	0.0118099
AT5G43270	4.04502	0.0118136
AT1G58180	3.9913	0.000167554
AT2G40920	3.92415	1.05973e-31
AT3G03830	3.24221	0.0422807
AT4G32280	3.02701	7.65908e-21
AT2G17070	2.87984	0.022272
AT4G28720	2.58972	5.46875e-15
AT4G37770	2.53854	3.46361e-06
AT3G55240	2.32522	5.95363e-27
AT1G15580	2.28819	0.0407484
AT3G09450	2.24596	2.53357e-06
AT5G18020	2.21675	7.54551e-05
AT5G47590	2.20319	0.0037015
AT1G29450	2.1872	0.000539688
AT2G43590	2.1612	2.76399e-11
AT4G31380	2.14252	0.0413267
AT5G01740	2.1321	1.99834e-08
AT4G34770	2.11783	2.86375e-08
AT5G18050	2.09436	0.00612926
AT2G22810	2.0374	0.00523326
AT5G12050	2.01849	1.58639e-18
AT5G44260	1.95708	1.55565e-13
AT1G29430	1.957	1.74021e-09
AT5G57760	1.9564	3.43616e-05
AT2G21220	1.87443	0.000294789
AT5G18030	1.82521	0.00193691
AT1G29500	1.82191	3.26262e-07
AT3G03850	1.74069	0.0324864
AT2G19660	1.71183	0.000522465
AT2G45210	1.69152	3.93688e-07
AT5G02760	1.68858	7.5786e-16
AT3G17580	1.68359	0.00202372
AT4G38825	1.63089	0.000387699
AT5G02540	1.62871	2.68406e-09
AT5G62280	1.61196	2.42895e-12
AT2G23630	1.57525	0.0276842
AT2G33790	1.56383	5.70903e-07
AT1G69570	1.55477	5.25919e-10
AT2G47240	1.53351	9.27256e-29
AT1G80130	1.52297	0.0124892
AT2G43610	1.50547	0.000430924
AT3G21330	1.47489	0.000812642
AT4G37160	1.46354	0.00774254
AT5G65390	1.45344	8.6526e-06
AT1G66100	1.45019	7.13927e-06
AT5G59780	1.44267	0.000426518
AT2G47140	1.43273	0.0419949
AT1G54200	1.41682	4.75087e-05
AT5G03545	1.41097	2.56605e-07
AT2G43510	1.3889	0.000226127
AT5G04970	1.38871	0.00313688
AT5G19890	1.3863	0.0277463
AT5G52900	1.36781	1.5219e-11
AT5G42530	1.36723	0.00127098
AT1G67110	1.34264	0.00144264
AT4G31730	1.32494	0.000301098
AT1G76240	1.30495	2.45722e-11
AT2G39770	1.28868	0.0471226
AT3G01190	1.28384	1.19359e-06
AT5G10970	1.27986	0.0274992
AT1G21910	1.27906	0.00097132
AT4G14690	1.267	8.2384e-05
AT5G25160	1.26676	0.000373427
AT5G35525	1.26544	0.0216174
AT5G54370	1.26055	0.0106051
AT3G51400	1.25647	0.0481193
AT1G29920	1.23929	2.50794e-07
AT5G45820	1.23693	4.84201e-10
AT2G40900	1.23063	5.78172e-08
AT5G05810	1.23055	0.00933291
AT2G23130	1.22496	2.18955e-05
AT1G26790	1.20568	0.00687578
AT1G54890	1.20215	0.0420774
AT2G32100	1.19642	6.50718e-05
AT3G13980	1.19164	5.91777e-07
AT2G47440	1.18555	1.23696e-10
AT3G61460	1.18387	6.11381e-11
AT1G72510	1.16542	1.56915e-10
AT2G14820	1.16436	0.0364913
AT5G48490	1.16217	3.17199e-05
AT2G41430	1.16199	0.0221359
AT1G18400	1.15813	0.000263468
AT1G62510	1.15761	3.64801e-12
AT1G30760	1.15357	0.00718962
AT2G37030	1.15117	0.0105839
AT1G05680	1.1471	0.0155713
AT3G15250	1.14675	0.023634
AT1G14280	1.13507	9.95306e-06
AT1G06080	1.13436	0.000303964
AT5G57685	1.13217	8.51966e-13
AT3G12320	1.12939	8.25205e-06
AT1G12010	1.12843	0.0245869
AT1G69160	1.12623	4.44376e-07
AT1G71030	1.12593	8.41726e-08
AT1G23720	1.11853	2.629e-06
AT3G42800	1.11587	0.0152298
AT3G16150	1.11325	0.00280734
AT3G25190	1.10178	0.000635125
AT5G62920	1.10023	9.80893e-06
AT4G36850	1.09066	7.46413e-07
AT1G15750	1.07938	0.00492292
AT2G37600	1.07386	0.000733327
AT2G40880	1.07294	0.0104708
AT4G32860	1.07133	0.00457508
AT2G28630	1.06476	0.0342515
AT3G14370	1.05813	0.000327216
AT5G66985	1.05586	0.00253143
AT5G60530	1.05354	0.00851891
AT2G43060	1.04966	3.82612e-05
AT5G66080	1.04591	0.000704504
AT3G45210	1.04587	1.08114e-08
AT1G15040	1.03387	0.0118369
AT2G43820	1.03199	6.87168e-15
AT5G52570	1.03141	1.17904e-07
AT5G03120	1.03016	0.00174845
AT5G04190	1.02894	0.00298096
AT5G09970	1.02836	0.0438645
AT4G08300	1.02714	0.000317139
AT3G15430	1.02011	0.0375747
AT2G36050	1.01826	0.000480095
AT1G76090	1.01804	2.51994e-15
AT1G67030	1.01733	1.21567e-05
AT4G13580	1.01485	0.00975038
AT4G27310	1.01106	0.000384485
AT5G60860	1.00963	0.00652515
AT5G44750	1.00837	0.017636
AT3G16410	1.00761	0.0484296
AT4G16515	1.00701	7.22471e-06
AT4G14130	1.00558	1.84477e-06
AT3G05730	1.00524	0.000249324
AT5G25460	1.00335	0.0001656
AT1G24530	1.00325	2.06793e-09
AT2G42485	1.00186	0.0312855
AT4G38860	1.00143	0.00536736
AT2G23290	0.996852	8.51122e-11
AT3G18200	0.996551	0.0394315
AT5G07000	0.99467	0.000231605
AT1G13670	0.993673	1.45832e-07
AT2G47550	0.99331	0.0208875
AT1G73830	0.988603	3.40151e-05
AT1G49200	0.986744	0.00457508
AT3G54500	0.986408	0.000113057
AT2G40330	0.984223	0.00597172
AT1G26210	0.982441	0.00649068
AT5G36910	0.982073	0.000180406
AT1G22900	0.976673	0.000120967
AT3G46280	0.972861	0.00710062
AT1G58280	0.969767	0.00378619
AT3G48260	0.968673	0.00780364
AT3G02380	0.967962	1.60533e-05
AT2G05070	0.967924	0.000334212
AT3G25717	0.959952	0.0471226
AT5G23730	0.959264	1.13373e-08
AT1G05010	0.95607	0.00218042
AT2G40475	0.954857	0.000326451
AT1G64640	0.954785	3.51054e-06
AT5G10430	0.953871	4.30746e-12
AT1G07180	0.953602	7.16485e-11
AT5G46890	0.951578	7.10009e-06
AT3G01060	0.951284	1.17957e-07
AT4G17460	0.949845	1.24878e-06
AT1G14350	0.934587	0.0056064
AT2G04570	0.93449	1.90476e-11
AT3G16670	0.932897	0.000324526
AT5G52070	0.932729	0.00902002
AT3G47500	0.93044	3.75395e-10
AT2G40230	0.926926	0.00934735
AT1G13245	0.92652	0.00186694
AT2G05540	0.925893	0.00639519
AT5G48900	0.92144	0.000142128
AT4G33220	0.919912	2.36309e-05
AT4G34760	0.913508	1.61602e-05
AT5G58580	0.911121	0.0490666
AT5G06980	0.910897	0.00345448
AT2G05100	0.897993	0.000373427
AT3G04320	0.891709	0.0421396
AT1G02340	0.890199	0.0395975
AT2G46870	0.881572	0.000983723
AT2G39710	0.88077	0.0157923
AT1G52190	0.875972	8.38549e-06
AT1G74790	0.875753	0.00042682
AT5G54270	0.873486	4.0429e-07
AT1G15670	0.870469	0.000958824
AT4G38400	0.86676	0.000746056
AT5G57780	0.862484	0.0472525
AT2G41940	0.857493	2.53357e-06
AT5G15410	0.856011	0.000417406
AT5G19970	0.855155	0.00665775
AT2G40400	0.853557	1.80765e-07
AT4G35770	0.852945	0.0123155
AT2G47490	0.851112	0.000128318
AT4G36670	0.850343	0.000288223
AT1G60060	0.847393	0.0319615
AT2G38940	0.842919	0.00457719
AT2G42870	0.841101	0.0357807
AT2G39390	0.840569	6.28947e-12
AT2G24762	0.840373	0.0202872
AT4G22666	0.838792	0.0231886
AT3G47295	0.835655	0.00708021
AT3G16660	0.835532	0.00116339
AT4G19820	0.834095	0.0130901
AT2G36620	0.832416	0.00819462
AT3G30180	0.828566	0.00130719
AT1G22882	0.827688	0.00205723
AT1G65310	0.823815	0.00841466
AT5G20970	0.821738	0.0490666
AT2G27228	0.819721	0.0198508
AT5G47450	0.81864	2.8363e-05
AT1G36060	0.817564	0.0107742
AT1G09460	0.805723	2.26287e-06
AT1G22230	0.805373	0.0345589
AT4G24275	0.804862	0.0294686
AT1G14210	0.804153	0.000137117
AT1G62380	0.7965	2.06608e-06
AT3G55010	0.796357	0.0113485
AT1G03870	0.795337	0.000676454
AT4G12520	0.794922	9.66801e-05
AT5G15950	0.793145	0.00590528
AT4G29310	0.789453	6.36042e-08
AT4G12470	0.786349	0.0334361
AT3G53420	0.784499	0.000981292
AT1G72430	0.783341	2.38824e-07
AT2G46830	0.783144	0.00370879
AT1G48040	0.778697	0.0239655
AT3G47420	0.776664	0.00035089
AT3G24020	0.768463	0.0188965
AT5G66390	0.765995	3.17199e-05
AT1G11545	0.76288	8.60799e-05
AT3G15540	0.762731	0.0197866
AT5G22940	0.762518	0.0056966
AT3G07720	0.760669	0.00270943
AT3G47470	0.752378	0.000115477
AT5G55930	0.751997	0.0114274
AT4G14940	0.748755	0.037217
AT3G56290	0.746931	5.61902e-05
AT1G73870	0.745607	0.00115167
AT5G44670	0.745017	0.000477647
AT2G44940	0.744614	0.0364404
AT3G55500	0.741447	0.00915928
AT4G35350	0.738557	0.0412689
AT1G53830	0.733115	0.0102132
AT2G38310	0.731311	0.000550806
AT1G43860	0.73113	0.00405628
AT3G12920	0.730172	0.000125273
AT3G45700	0.727385	0.0356
AT5G42880	0.725546	0.000585761
AT2G39450	0.725406	2.80308e-08
AT2G44180	0.724582	0.00130017
AT2G39180	0.724242	0.0263883
AT4G34610	0.723547	1.7356e-06
AT1G78100	0.722498	0.00370815
AT4G15550	0.720814	0.00367668
AT5G14780	0.720682	1.25484e-05
AT5G15850	0.720515	0.00268773
AT5G22580	0.719175	0.00854411
AT3G23150	0.719066	0.00764649
AT1G10370	0.71192	5.44335e-05
AT5G47610	0.710016	0.00721772
AT1G01490	0.706312	0.0115366
AT2G32300	0.701911	0.00121358
AT4G25050	0.701357	0.000407531
AT1G23030	0.700325	0.000173622
AT1G21400	0.699192	0.0385913
AT2G47990	0.698567	0.0386291
AT1G14920	0.697982	0.000997871
AT5G15210	0.696429	0.000418718
AT2G17230	0.695732	0.0123793
AT2G32990	0.694128	0.0084551
AT5G51670	0.692446	0.000795654
AT2G29650	0.691813	0.000659958
AT4G28190	0.691776	0.00467166
AT5G64940	0.687064	1.01918e-06
AT4G34350	0.686663	4.06018e-05
AT5G01210	0.685414	4.25788e-07
AT5G03170	0.68374	0.00764649
AT1G04800	0.683633	0.000411123
AT3G58120	0.677583	0.0291637
AT4G22212	0.676541	0.0151863
AT1G75500	0.673434	6.40564e-08
AT4G21870	0.671964	0.0250471
AT3G48700	0.671218	0.0282777
AT1G61580	0.668583	0.0104708
AT4G17170	0.668156	0.000639001
AT1G69760	0.667654	0.00868436
AT1G13730	0.664659	0.022594
AT5G48920	0.663961	0.0313014
AT1G77330	0.66098	0.0199402
AT1G20190	0.660969	0.0451284
AT3G57040	0.659586	7.11503e-06
AT2G47930	0.655933	0.0301975
AT5G57660	0.655674	0.000679523
AT1G31170	0.655631	0.0329126
AT4G10340	0.655201	0.000748091
AT5G26200	0.654922	0.00600132
AT4G12420	0.653819	3.25e-05
AT2G36100	0.652674	0.000603012
AT2G21560	0.652041	0.0143289
AT2G42220	0.651455	2.63356e-06
AT1G61520	0.650545	1.83772e-06
AT4G23690	0.649099	0.0312701
AT4G39640	0.648845	0.0110674
AT5G01810	0.648417	2.62157e-05
AT1G07150	0.648274	0.000906144
AT5G35970	0.647782	4.59642e-06
AT1G71970	0.647736	0.0260685
AT1G68810	0.647118	0.009586
AT1G13300	0.646554	0.0476071
AT1G70230	0.645903	0.00351616
AT2G31380	0.642975	1.01489e-05
AT2G45050	0.642627	0.00994862
AT1G32900	0.641553	0.00208912
AT1G21050	0.639382	0.00712033
AT5G60660	0.638654	0.0241273
AT5G22390	0.63831	0.00285845
AT1G09310	0.635106	0.0204864
AT4G14550	0.634782	0.0332206
AT2G19800	0.633719	0.0486941
AT5G44190	0.631797	0.00354179
AT3G24080	0.628718	0.00101263
AT3G55230	0.628206	6.5313e-05
AT4G30170	0.626395	0.0124787
AT2G47450	0.626174	0.0047008
AT1G52070	0.623299	0.0355923
AT1G75100	0.622123	0.00626831
AT5G64170	0.620964	0.00573041
AT3G58700	0.619677	0.00198287
AT2G42620	0.61879	0.000885551
AT3G09600	0.617454	0.00727044
AT4G08870	0.615657	0.00873352
AT2G28260	0.614842	0.0246988
AT1G32190	0.614837	0.00783497
AT1G04530	0.608314	0.0306212
AT3G28550	0.607117	0.0404735
AT4G15160	0.60687	0.0213911
AT1G04250	0.606852	0.00904403
AT5G67030	0.606596	5.3906e-08
AT1G76990	0.605812	0.00019804
AT1G55960	0.602521	0.00139925
AT5G13180	0.601895	0.00785638
AT3G27170	0.6012	0.00922162
AT4G08930	0.601145	0.0164711
AT1G26920	0.597578	0.0456581
AT3G11690	0.597407	0.0188598
AT1G22400	0.597005	0.00394445
AT3G07050	0.596569	0.0475246
AT4G14750	0.592559	0.0249938
AT5G47560	0.59203	0.0194329
AT5G19940	0.591995	1.47695e-05
AT4G09320	0.591079	0.00228758
AT1G19740	0.589859	0.0365544
AT2G47160	0.589716	0.00607833
AT3G12610	0.589224	6.02533e-05
AT5G11420	0.589094	0.0206871
AT5G42180	0.58787	0.00545937
AT5G46240	0.587318	0.0103638
AT2G34060	0.58709	0.0260899
AT5G45100	0.586916	0.006015
AT3G59400	0.586222	2.75551e-06
AT1G78080	-0.585446	0.0472525
AT2G38110	-0.587383	0.00369373
AT2G03240	-0.587753	0.00461552
AT5G20000	-0.589183	0.0221739
AT5G08380	-0.592479	0.0499197
AT4G13510	-0.593477	0.00350273
AT1G20450	-0.594695	0.0456085
AT5G65920	-0.598665	0.0249044
AT5G41080	-0.600316	0.0223787
AT5G51820	-0.602159	2.61634e-06
AT1G52590	-0.602458	0.0282273
AT5G64860	-0.602567	0.000286676
AT5G60540	-0.603763	0.00374419
AT4G33700	-0.60416	0.00174845
AT3G44190	-0.606529	0.00030503
AT2G05630	-0.607671	0.0160951
AT3G16250	-0.608997	0.00712944
AT4G10120	-0.609494	0.0212912
AT4G24610	-0.610087	0.0438645
AT3G26580	-0.610299	0.00198287
AT2G31040	-0.610809	0.00997544
AT1G17145	-0.611283	0.04105
AT5G53570	-0.612725	0.00131175
AT1G26800	-0.613643	0.0404806
AT2G47410	-0.614873	0.0339973
AT5G02940	-0.615243	0.0025386
AT2G22450	-0.616539	0.0155221
AT3G18930	-0.616606	0.0494553
AT5G63420	-0.616891	0.0346835
AT4G01090	-0.617656	0.0123331
AT1G74100	-0.619611	0.00566644
AT2G20960	-0.620079	0.00807933
AT1G31350	-0.621767	0.00577308
AT1G79440	-0.622845	9.23144e-08
AT1G69270	-0.627284	0.0431219
AT1G33590	-0.630074	0.034844
AT1G62430	-0.630089	0.000387699
AT5G39210	-0.630378	0.00151109
AT1G76700	-0.632997	0.000314485
AT4G26400	-0.633399	0.0127734
AT3G53800	-0.633402	0.00478079
AT1G04620	-0.633947	0.00359205
AT3G21750	-0.635064	0.000990895
AT1G04400	-0.635127	0.00402069
AT2G31800	-0.638567	0.0127224
AT5G56550	-0.638887	0.00269573
AT5G40910	-0.645164	0.00180817
AT1G02810	-0.645726	0.00707253
AT4G19510	-0.648788	0.00607793
AT2G47800	-0.650916	0.00142858
AT1G56300	-0.656172	0.00176773
AT1G78020	-0.656857	0.00198597
AT5G57035	-0.658491	0.00035089
AT1G09140	-0.659562	0.0221739
AT1G10760	-0.660149	3.10526e-05
AT3G18290	-0.66069	3.74984e-05
AT3G03640	-0.664682	0.0328545
AT3G23280	-0.666917	5.44335e-05
AT2G40030	-0.668273	0.00375069
AT5G63780	-0.669533	0.000157588
AT2G17450	-0.670271	0.00393162
AT3G44550	-0.67171	0.0475246
AT1G69830	-0.67236	0.000370573
AT1G14200	-0.673681	0.000638722
AT2G37120	-0.676087	0.0449748
AT3G04290	-0.676557	0.00711887
AT1G66880	-0.676673	0.00130228
AT4G31510	-0.680122	0.0269874
AT5G59450	-0.682523	0.00024562
AT3G17770	-0.682774	0.000427051
AT4G11300	-0.686171	0.0296711
AT4G09020	-0.686732	0.000882942
AT1G67750	-0.689207	0.0076771
AT3G52800	-0.690673	0.0396731
AT1G68690	-0.69092	0.00393184
AT3G46970	-0.692319	5.75191e-09
AT4G23250	-0.693007	0.00268773
AT3G57880	-0.695174	1.66356e-06
AT1G70100	-0.697287	0.0394338
AT1G76790	-0.699649	0.00377459
AT4G15620	-0.700984	0.00665515
AT1G19300	-0.701833	0.00445164
AT4G26080	-0.702747	3.46361e-06
AT1G07520	-0.70393	0.0111576
AT1G28330	-0.704367	0.0317736
AT1G17100	-0.705971	0.00198287
AT3G50760	-0.706514	0.035259
AT3G16910	-0.706791	5.26759e-06
AT2G29310	-0.707281	0.0131435
AT4G32060	-0.707337	0.00870169
AT3G01420	-0.707566	0.00535393
AT3G09220	-0.707741	0.0291637
AT2G42330	-0.713085	0.021477
AT4G13250	-0.718716	0.00213163
AT2G28190	-0.719777	0.00678726
AT5G42650	-0.725071	0.00386221
AT4G29700	-0.725865	5.02455e-05
AT3G47820	-0.726036	0.001777
AT3G08760	-0.726094	0.00138355
AT5G49280	-0.72611	0.00262918
AT2G40570	-0.727002	0.00612888
AT5G45350	-0.72763	0.0385041
AT2G40370	-0.730537	0.0177511
AT1G78995	-0.732035	0.000329872
AT4G18240	-0.732315	7.20638e-05
AT4G22690	-0.732526	0.0330914
AT4G39950	-0.733459	0.00328571
AT5G16830	-0.733876	0.00137571
AT5G55050	-0.734769	0.0289378
AT5G17700	-0.738381	0.0123864
AT5G14730	-0.738925	0.0030648
AT4G34900	-0.739995	0.000920779
AT4G23680	-0.740135	0.0478131
AT1G32920	-0.74173	0.015868
AT3G26910	-0.742035	0.0203947
AT3G13380	-0.743086	0.0101743
AT2G21660	-0.746819	0.0233567
AT3G26080	-0.747262	0.00283499
AT5G21940	-0.747748	0.000339603
AT5G24150	-0.749448	2.2191e-05
AT1G69870	-0.749486	2.63699e-07
AT4G11660	-0.750999	2.48202e-05
AT1G51830	-0.754027	0.0196546
AT2G48010	-0.75472	0.0059411
AT2G42600	-0.758236	0.0257955
AT5G52450	-0.760412	0.0129655
AT3G23570	-0.761464	0.00646729
AT4G31550	-0.763307	0.00971379
AT2G19810	-0.764573	0.00934735
AT3G24460	-0.774182	0.000609088
AT1G03220	-0.774994	0.00226161
AT1G75020	-0.776144	0.00778062
AT4G30140	-0.777647	0.0225297
AT5G15970	-0.778295	0.0437392
AT1G08980	-0.781413	2.72919e-06
AT3G48360	-0.782943	0.00216356
AT4G21570	-0.783081	0.000207179
AT5G41810	-0.785757	0.00665775
AT4G00970	-0.786733	0.0476983
AT1G77500	-0.786937	0.000269892
AT3G55430	-0.78699	0.00222511
AT2G05810	-0.788047	0.0238315
AT1G05340	-0.794005	0.0221987
AT4G21070	-0.795352	0.0256411
AT1G51700	-0.797295	0.0107895
AT2G25690	-0.797595	0.0226465
AT2G42450	-0.802159	0.0318942
AT5G61600	-0.802318	0.0238315
AT5G47500	-0.804206	0.0452668
AT2G36390	-0.805109	2.45722e-11
AT3G57520	-0.806193	2.13975e-11
AT1G14370	-0.806746	0.011789
AT1G73500	-0.807497	0.0121463
AT2G46650	-0.807883	0.0413267
AT2G43550	-0.808683	1.01622e-05
AT3G26740	-0.809506	2.51096e-08
AT4G13770	-0.810503	0.0260415
AT4G03820	-0.811004	0.0182676
AT4G01610	-0.811165	0.000193935
AT3G01440	-0.811414	1.77516e-06
AT1G16370	-0.811577	0.0456581
AT1G60700	-0.813806	0.0462254
AT2G18670	-0.81404	0.000990895
AT4G22592	-0.816418	0.00300442
AT1G09070	-0.81792	0.00562582
AT2G46600	-0.818037	0.0347768
AT2G28900	-0.8183	0.00148161
AT2G38210	-0.818302	0.00366378
AT4G17240	-0.819239	0.0383292
AT5G13730	-0.82097	1.84477e-06
AT1G62710	-0.822616	0.00112578
AT3G56880	-0.823705	0.00484092
AT4G39940	-0.826534	0.00326497
AT2G22190	-0.828847	0.000692821
AT4G28940	-0.832961	0.0107721
AT3G26470	-0.835305	0.000719155
AT5G44060	-0.836983	0.000269892
AT1G63090	-0.838998	0.0161175
AT4G36030	-0.839882	0.00718962
AT2G21130	-0.842885	0.00840375
AT1G60590	-0.843216	0.000131059
AT3G28080	-0.844063	0.00885743
AT5G17760	-0.844956	0.0022166
AT4G39570	-0.845797	0.0174985
AT1G70700	-0.846645	0.000958824
AT4G00165	-0.847916	0.0231886
AT4G23260	-0.849146	0.000461008
AT5G15130	-0.850362	0.000156894
AT4G17250	-0.851142	0.0438137
AT5G15870	-0.854218	3.77776e-06
AT4G01130	-0.854417	0.00173721
AT1G08920	-0.854706	0.000187197
AT3G28070	-0.856435	2.8363e-05
AT5G63790	-0.858274	6.71684e-05
AT3G52520	-0.859721	0.00163029
AT3G47080	-0.866621	0.000160082
AT1G65900	-0.867545	0.00696445
AT4G01460	-0.868781	0.00495356
AT3G25770	-0.86905	1.00318e-08
AT5G64905	-0.871833	0.00963468
AT3G45650	-0.874145	0.00116227
AT5G65870	-0.875419	0.0216174
AT2G44450	-0.876123	0.00298648
AT3G56590	-0.87633	0.0436834
AT3G28340	-0.881726	0.0321446
AT2G22200	-0.882887	0.00333772
AT2G27830	-0.88419	0.00121358
AT5G38020	-0.88501	0.0358074
AT4G09570	-0.885957	7.76032e-05
AT4G24160	-0.886418	3.06562e-05
AT4G19230	-0.889911	0.00121054
AT1G30040	-0.890411	0.00836838
AT1G73540	-0.891074	0.0123098
AT3G63160	-0.894987	0.000238864
AT1G76360	-0.897944	0.000618567
AT5G66880	-0.89822	6.31729e-10
AT2G38780	-0.899044	1.18654e-12
AT2G40095	-0.899536	0.0296345
AT2G40270	-0.899575	0.000534013
AT1G68050	-0.899626	0.000672801
AT1G06620	-0.903332	0.00245204
AT4G32340	-0.904128	2.34203e-06
AT4G28400	-0.904905	0.000235479
AT3G09390	-0.905304	0.000733087
AT3G46640	-0.905749	0.00896178
AT3G19970	-0.905897	0.00845587
AT5G66480	-0.906218	0.00925128
AT3G13080	-0.906865	0.000113815
AT2G39880	-0.908425	0.016385
AT2G20560	-0.908549	0.00180567
AT3G52180	-0.908578	3.46361e-06
AT5G63560	-0.91095	0.00842203
AT2G23320	-0.911086	0.00285085
AT3G48280	-0.911781	0.0158582
AT3G26980	-0.915019	4.00473e-05
AT4G26090	-0.916014	0.0346877
AT2G22300	-0.916289	4.0309e-08
AT2G16900	-0.917706	0.000352995
AT1G58807	-0.9183	0.000429127
AT5G50450	-0.920208	1.28645e-05
AT5G62720	-0.922323	4.46263e-07
AT4G24570	-0.923941	0.023248
AT2G41850	-0.924919	0.000411496
AT1G78990	-0.927353	0.00187839
AT2G28400	-0.928092	0.0102132
AT3G51860	-0.928421	0.023016
AT5G23010	-0.928805	0.0234599
AT3G11020	-0.933286	0.0315909
AT5G05190	-0.934554	0.000293429
AT2G32020	-0.937946	0.0321394
AT1G09940	-0.938545	3.22647e-05
AT3G55450	-0.938898	3.20879e-05
AT5G61440	-0.939071	2.26331e-10
AT3G47960	-0.939753	3.67882e-06
AT1G63720	-0.950349	0.021432
AT1G33610	-0.951953	0.00861703
AT5G06870	-0.952182	3.26392e-05
AT5G59520	-0.952961	0.0272792
AT1G63740	-0.955977	0.00445357
AT2G30250	-0.956311	0.00345868
AT4G36500	-0.958144	0.0302236
AT1G58561	-0.958825	0.0492514
AT5G48380	-0.960506	9.96394e-05
AT5G10380	-0.961424	0.0321318
AT2G14080	-0.961985	3.02313e-05
AT2G43100	-0.962779	0.0289937
AT3G50260	-0.963863	0.0404823
AT5G24620	-0.964052	0.000104838
AT5G66900	-0.969928	1.22906e-05
AT5G58430	-0.970282	0.000144098
AT2G23010	-0.970316	0.00381107
AT2G19710	-0.971846	9.76644e-09
AT5G39580	-0.972483	0.00458637
AT1G72940	-0.974426	0.00285845
AT3G12580	-0.976375	6.78869e-09
AT1G53170	-0.977007	0.000132017
AT2G38465	-0.978081	0.00570216
AT5G11070	-0.984095	0.000392767
AT3G15530	-0.987775	8.16932e-05
AT4G02410	-0.989471	0.00316496
AT1G29090	-0.990836	0.00171139
AT5G66052	-0.99309	3.73407e-06
AT3G14050	-0.994909	7.1534e-09
AT1G74950	-1.00102	5.42437e-05
AT1G72910	-1.00436	0.0212065
AT4G23060	-1.00469	5.72855e-05
AT4G01950	-1.00503	0.00248378
AT5G61380	-1.00554	5.11034e-16
AT4G26530	-1.00787	4.74503e-05
AT1G59590	-1.00961	0.0106869
AT3G11410	-1.01188	6.00599e-05
AT2G29720	-1.01308	0.00127098
AT5G26570	-1.01384	1.57432e-10
AT5G46780	-1.01633	5.35611e-08
AT5G03720	-1.01737	0.00707253
AT1G74430	-1.02041	0.0018574
AT1G80850	-1.02051	1.3656e-05
AT3G25610	-1.02172	6.12815e-06
AT1G64065	-1.02662	0.0164589
AT2G32970	-1.02709	0.0104647
AT1G75000	-1.02788	5.30724e-05
AT2G23590	-1.02914	0.00252613
AT5G51970	-1.0322	0.000224612
AT4G22753	-1.03345	0.00373625
AT3G52430	-1.03456	0.000288223
AT3G62410	-1.03518	1.19057e-07
AT1G65860	-1.03699	0.0345849
AT2G16586	-1.03788	7.70338e-08
AT1G76600	-1.03877	0.0112897
AT1G65390	-1.03932	0.0466172
AT3G18950	-1.04189	0.00155932
AT3G27210	-1.0444	0.0132247
AT1G15890	-1.0457	0.0203533
AT5G47960	-1.04613	0.00112578
AT4G22980	-1.04615	0.0181861
AT1G42990	-1.04789	4.60869e-05
AT4G33980	-1.04864	0.000327743
AT3G15500	-1.04877	0.00487382
AT4G24110	-1.05153	0.000443982
AT1G69900	-1.05434	0.000240817
AT5G19240	-1.05574	0.0210059
AT5G54860	-1.05945	0.000126269
AT1G13210	-1.06242	8.82816e-09
AT3G47570	-1.06247	0.000456083
AT1G27940	-1.06539	0.0443559
AT1G70740	-1.06609	5.26752e-07
AT3G07650	-1.06766	0.000425008
AT2G18193	-1.0692	0.00130017
AT4G03205	-1.07043	0.0331962
AT4G30350	-1.07139	8.95188e-16
AT5G04340	-1.0753	0.00256689
AT3G02800	-1.07732	0.00323109
AT2G44370	-1.07849	0.000416042
AT1G78280	-1.07982	0.000115477
AT2G46510	-1.08003	0.000122243
AT1G52000	-1.08142	3.3812e-07
AT4G02200	-1.08326	1.70621e-07
AT5G47230	-1.09156	0.0163044
AT5G06865	-1.09198	0.0098249
AT4G22780	-1.09206	1.37655e-05
AT5G44070	-1.09526	2.04222e-10
AT3G16720	-1.09537	0.00117006
AT5G65300	-1.09544	0.0055049
AT5G64870	-1.09585	0.0246629
AT5G51440	-1.09703	0.001366
AT4G37610	-1.09802	0.000167049
AT3G18690	-1.09844	0.000130628
AT4G04460	-1.09877	7.93763e-05
AT1G52342	-1.10172	0.00152742
AT4G15975	-1.10267	0.0421396
AT4G21390	-1.10767	0.00614856
AT2G22500	-1.10867	0.000781616
AT4G23170	-1.11198	0.00268773
AT1G72920	-1.11244	0.00672398
AT5G42900	-1.11288	0.00321343
AT1G74000	-1.1141	0.0385525
AT5G08790	-1.11436	2.13876e-06
AT4G25580	-1.11546	0.00109314
AT1G59218	-1.11575	0.00431802
AT5G63770	-1.11665	3.3004e-05
AT4G37370	-1.11967	0.0149751
AT1G23710	-1.12188	0.00199821
AT3G46930	-1.12272	6.30098e-08
AT1G32560	-1.12586	0.00489313
AT4G36550	-1.12636	3.91769e-06
AT5G26030	-1.12734	4.45106e-10
AT1G73080	-1.1282	2.93166e-07
AT5G13210	-1.13116	0.00279619
AT5G42050	-1.13143	0.000563005
AT5G60100	-1.13167	0.0104495
AT5G47070	-1.13441	0.00173875
AT5G01542	-1.13698	0.00276743
AT1G79310	-1.13965	0.037155
AT1G33560	-1.14065	0.000683121
AT5G64310	-1.14462	7.17082e-07
AT5G40920	-1.14464	6.92659e-05
AT3G08720	-1.14518	0.0027087
AT3G19200	-1.14664	0.0176894
AT1G01720	-1.14666	8.03473e-06
AT3G09520	-1.15346	0.0161686
AT4G30280	-1.1538	0.00922162
AT2G25940	-1.15387	0.00176909
AT5G46470	-1.15762	7.96069e-09
AT1G59870	-1.15985	4.835e-09
AT4G02360	-1.16076	0.024652
AT2G46530	-1.16111	0.00503884
AT2G36790	-1.1652	0.00669125
AT5G64660	-1.16595	0.00234606
AT2G21200	-1.16813	0.0137807
AT4G18197	-1.16905	0.000121884
AT1G15125	-1.16965	0.000178343
AT2G40960	-1.1733	2.86677e-10
AT1G66500	-1.17476	0.000303934
AT1G48330	-1.17528	0.00932686
AT1G27730	-1.17792	5.39109e-05
AT5G14700	-1.17831	0.0199402
AT5G43620	-1.17897	8.93334e-05
AT2G40000	-1.18124	4.74503e-05
AT3G23920	-1.18212	1.04789e-07
AT3G10930	-1.18494	0.00377557
AT5G25210	-1.18543	0.0027388
AT4G17090	-1.18609	3.03617e-20
AT4G34390	-1.18911	2.23621e-07
AT1G30370	-1.18968	0.000456083
AT3G27540	-1.19075	0.000194714
AT2G27080	-1.19259	0.0034761
AT5G04150	-1.19375	0.0122074
AT2G01180	-1.19458	0.000522465
AT2G15880	-1.19724	0.000373193
AT2G29630	-1.19819	1.36236e-22
AT3G15210	-1.20409	2.44866e-05
AT1G29690	-1.20456	2.41296e-07
AT2G21720	-1.20461	0.0413267
AT1G17750	-1.20707	0.00798961
AT4G16146	-1.20866	2.28088e-08
AT1G19020	-1.20917	0.00247747
AT2G15090	-1.21267	1.96518e-08
AT5G52640	-1.21353	2.55108e-06
AT5G18470	-1.2137	0.0129575
AT4G01250	-1.21466	0.00153349
AT4G19160	-1.21671	0.000271731
AT4G12020	-1.21786	0.00395772
AT1G14600	-1.22026	0.0377764
AT1G13340	-1.22126	7.9628e-05
AT1G21326	-1.22171	0.0186161
AT1G52570	-1.22219	0.00614356
AT5G16360	-1.22404	0.00132382
AT1G20823	-1.22557	5.32675e-06
AT1G20120	-1.22561	0.0420363
AT3G05370	-1.22574	0.00171681
AT5G20230	-1.22889	0.00491444
AT5G10695	-1.23555	0.00589341
AT5G13190	-1.23587	4.37003e-06
AT3G46600	-1.23681	2.71005e-08
AT2G27310	-1.2369	0.000275349
AT5G13700	-1.23711	0.00212542
AT4G18205	-1.23716	0.000176419
AT5G24280	-1.23752	8.78709e-06
AT1G61560	-1.24195	0.0104647
AT3G04640	-1.24267	0.0483577
AT5G11650	-1.24272	3.91918e-08
AT5G61290	-1.2479	0.00448398
AT1G07000	-1.24809	0.000122665
AT5G59550	-1.25023	0.00035089
AT3G53960	-1.25191	4.82562e-08
AT5G35777	-1.25547	1.49169e-09
AT5G11250	-1.25626	1.55202e-08
AT5G39020	-1.25773	0.00851891
AT5G46520	-1.2589	2.19604e-05
AT3G17611	-1.2644	0.013377
AT3G56710	-1.26951	6.55138e-05
AT5G59570	-1.27005	5.91777e-07
AT1G55450	-1.27023	2.67447e-05
AT3G02020	-1.27058	0.00946359
AT4G38550	-1.27091	5.99047e-08
AT5G06320	-1.27137	0.000176944
AT2G23810	-1.27709	0.000286376
AT1G28380	-1.28432	3.33028e-06
AT3G55090	-1.28715	0.000566867
AT5G22250	-1.29207	0.00128439
AT4G30650	-1.29257	3.45846e-09
AT5G62570	-1.29287	1.6983e-06
AT2G18210	-1.29294	0.00393162
AT3G59750	-1.29321	0.0471638
AT3G18300	-1.2948	0.0277279
AT4G15440	-1.29915	0.00933291
AT4G28703	-1.30043	0.000126548
AT3G45140	-1.30131	3.41596e-16
AT2G25890	-1.30142	0.0170217
AT1G64380	-1.30162	0.00122345
AT5G59730	-1.30178	1.16563e-07
AT4G33920	-1.30401	6.03741e-05
AT5G60250	-1.30542	0.00213916
AT3G49570	-1.30581	0.0146866
AT1G53310	-1.30742	0.000180154
AT1G80610	-1.31123	4.25719e-12
AT5G04720	-1.31198	3.46803e-10
AT4G29610	-1.31242	0.00691486
AT5G62360	-1.31286	0.000134323
AT4G27654	-1.31562	0.0202872
AT1G52315	-1.31821	0.0119778
AT1G17147	-1.31868	2.35567e-08
AT3G19240	-1.3213	0.000655446
AT2G30020	-1.32841	0.000990895
AT1G25400	-1.3319	6.88038e-07
AT1G59620	-1.33432	9.05718e-06
AT1G14540	-1.3351	0.000129092
AT3G18710	-1.33603	1.6952e-05
AT2G36792	-1.33879	0.0313006
AT2G44500	-1.34631	1.02041e-10
AT2G40140	-1.34733	1.56328e-06
AT4G17500	-1.34739	4.34656e-06
AT1G11050	-1.34769	5.15297e-07
AT4G17490	-1.3512	6.71797e-05
AT5G50520	-1.35177	0.000374783
AT5G20630	-1.35191	2.72929e-19
AT5G38350	-1.35317	0.0274774
AT1G15010	-1.35339	0.00373625
AT4G23190	-1.35485	0.000221481
AT2G22880	-1.36125	0.0265665
AT4G39670	-1.36488	0.00221551
AT1G07985	-1.3671	0.00254807
AT2G31980	-1.37061	6.18207e-05
AT3G22830	-1.37161	0.00688787
AT2G42530	-1.37263	0.000411884
AT2G18690	-1.37651	0.00202569
AT3G53230	-1.37883	7.96794e-10
AT2G35710	-1.37934	0.00116899
AT1G14480	-1.37993	0.000217526
AT2G31880	-1.38375	0.000124416
AT5G66210	-1.38668	3.33028e-06
AT2G19900	-1.38997	0.0150124
AT2G37430	-1.39079	0.000321083
AT3G25780	-1.39118	2.36309e-05
AT5G39785	-1.39459	3.33028e-06
AT1G56520	-1.39488	0.000128948
AT1G07135	-1.39598	3.46361e-06
AT1G64610	-1.39637	0.0105622
AT3G51450	-1.39808	1.57596e-05
AT4G02330	-1.40151	1.43456e-08
AT1G74450	-1.40417	0.000794171
AT5G39670	-1.40786	0.000320283
AT3G11820	-1.41087	8.77002e-06
AT1G80820	-1.41147	0.0011322
AT3G59080	-1.41404	4.20229e-06
AT1G05490	-1.41713	0.0152657
AT2G41100	-1.41866	0.000387699
AT3G50950	-1.41904	8.34235e-08
AT1G56510	-1.42709	1.07807e-09
AT3G24780	-1.42773	0.00987655
AT5G18270	-1.43064	3.90958e-06
AT3G56400	-1.43852	4.49246e-06
AT5G66675	-1.45324	1.0498e-08
AT5G46710	-1.45466	1.47793e-07
AT1G28230	-1.45747	0.00459743
AT3G03030	-1.46105	5.07177e-05
AT3G45640	-1.46397	1.44063e-06
AT2G46440	-1.46493	0.0166695
AT5G59220	-1.46504	0.0396953
AT1G67970	-1.46799	1.52489e-06
AT3G54020	-1.46904	1.57596e-05
AT1G17020	-1.46909	0.00360657
AT2G32030	-1.46918	0.000226226
AT1G07050	-1.46992	9.27054e-10
AT1G74830	-1.47693	0.0318056
AT5G41100	-1.4812	4.2317e-06
AT5G13200	-1.48267	5.75191e-09
AT1G61470	-1.48418	0.00836639
AT2G32290	-1.48804	0.000765141
AT1G18570	-1.48822	1.60533e-05
AT5G12340	-1.49107	2.27739e-06
AT1G78070	-1.49109	2.15073e-06
AT1G31690	-1.49162	0.0150552
AT4G18880	-1.49289	1.69887e-05
AT2G06050	-1.49451	3.59869e-07
AT5G45630	-1.49715	0.00461552
AT3G06520	-1.50028	0.00112743
AT5G40000	-1.50454	0.0405524
AT4G35985	-1.50464	0.000126269
AT3G49530	-1.51281	4.6963e-05
AT5G23240	-1.51881	6.66636e-09
AT4G17615	-1.52253	8.34235e-08
AT2G35930	-1.53311	7.2316e-06
AT3G62260	-1.53926	0.000544881
AT3G52400	-1.54042	2.88132e-06
AT2G26530	-1.54645	0.000304981
AT2G36650	-1.548	0.000109515
AT1G59910	-1.54989	1.66349e-12
AT1G49490	-1.55021	1.97946e-08
AT1G71696	-1.55126	0.0100443
AT3G55980	-1.55333	4.30394e-05
AT1G32640	-1.55415	7.16485e-11
AT3G19920	-1.55873	0.0273467
AT3G54790	-1.56329	0.00232099
AT4G24810	-1.56447	0.00259347
AT1G56660	-1.57168	0.0433117
AT3G29000	-1.57371	0.00122033
AT5G24155	-1.57391	9.71923e-06
AT1G35710	-1.57423	0.000603012
AT5G24770	-1.57444	0.00112741
AT4G35480	-1.57503	1.80765e-07
AT1G11960	-1.57652	9.90712e-10
AT1G76650	-1.57997	0.00086993
AT5G50670	-1.58387	1.45967e-08
AT3G57530	-1.58488	1.45126e-06
AT2G38720	-1.58506	1.45196e-08
AT1G67856	-1.59241	0.00338327
AT1G56650	-1.59537	0.0189918
AT4G23560	-1.60292	1.34543e-12
AT1G25422	-1.60867	6.77082e-05
AT5G45110	-1.61259	2.94235e-07
AT5G54720	-1.61713	4.10302e-06
AT2G17840	-1.62037	9.76644e-09
AT5G22690	-1.62836	8.93377e-12
AT5G52050	-1.62922	1.59541e-06
AT4G27530	-1.63234	0.023248
AT5G05290	-1.64402	0.000126548
AT3G19580	-1.64431	2.41296e-07
AT5G58120	-1.65191	1.50615e-07
AT1G19180	-1.6522	4.171e-07
AT2G38790	-1.65768	0.000510175
AT5G52750	-1.65862	3.206e-05
AT4G38215	-1.66511	0.0061482
AT5G66070	-1.67334	2.32064e-07
AT2G03530	-1.67407	4.00272e-09
AT4G14400	-1.67476	3.05103e-11
AT3G50980	-1.68145	8.84156e-05
AT1G18710	-1.68479	0.000607285
AT2G35300	-1.68587	0.000172248
AT2G17040	-1.68674	0.000921848
AT1G63820	-1.68745	0.00339656
AT3G11840	-1.69144	2.86515e-05
AT5G03860	-1.69334	0.00373625
AT4G37030	-1.7012	0.0349479
AT3G24650	-1.70287	3.4629e-12
AT5G59170	-1.70305	0.00536244
AT3G54000	-1.71496	7.51797e-06
AT5G05410	-1.71634	2.23915e-05
AT5G17850	-1.71743	1.12047e-07
AT4G14450	-1.72697	0.00365798
AT5G25930	-1.72934	4.26752e-11
AT5G57220	-1.73086	7.50296e-06
AT4G17230	-1.73173	1.1894e-11
AT4G34510	-1.73809	0.0477503
AT4G11280	-1.73946	9.72781e-07
AT5G47220	-1.74644	5.39993e-09
AT1G09932	-1.7514	0.00317961
AT2G26190	-1.75456	1.43387e-10
AT3G25250	-1.7551	9.66457e-12
AT5G03210	-1.75635	0.00971379
AT2G35640	-1.7602	9.52579e-05
AT2G46500	-1.76027	5.67497e-08
AT4G34150	-1.76094	5.66547e-06
AT1G07350	-1.76502	3.83867e-05
AT1G56250	-1.77637	0.000255513
AT5G01540	-1.77672	0.000339565
AT1G24145	-1.78081	0.0479324
AT1G18200	-1.78139	2.30419e-05
AT2G39650	-1.78266	1.6983e-06
AT1G61340	-1.78823	2.88132e-06
AT2G21640	-1.79133	0.000154382
AT1G24330	-1.79141	0.000321997
AT1G58420	-1.79693	0.00318081
AT4G25490	-1.80281	1.66356e-06
AT5G54710	-1.80975	9.51143e-14
AT5G10120	-1.81399	0.015868
AT3G06500	-1.81503	7.31684e-15
AT3G48650	-1.81559	0.0113485
AT1G67100	-1.81801	0.00203821
AT1G54040	-1.81843	0.000286564
AT1G67460	-1.82024	0.00684031
AT1G17960	-1.82132	3.59719e-06
AT1G79245	-1.83089	8.40696e-08
AT2G14610	-1.83823	0.00375916
AT1G47980	-1.83894	0.0280313
AT1G56540	-1.84347	3.10526e-05
AT5G47910	-1.84825	2.18404e-29
AT1G50740	-1.85427	5.48144e-10
AT1G61890	-1.86103	4.25719e-12
AT4G22070	-1.87157	0.00158093
AT2G25460	-1.89525	1.39817e-05
AT1G75380	-1.89934	0.00933291
AT5G57010	-1.91182	0.0004224
AT5G52020	-1.91332	4.49294e-06
AT5G61900	-1.91342	1.30247e-05
AT5G35735	-1.91355	9.2432e-10
AT1G02400	-1.91691	3.75696e-05
AT4G31800	-1.92069	1.58691e-07
AT1G69890	-1.9243	2.10769e-08
AT1G24140	-1.92469	0.000767863
AT1G36180	-1.94461	1.72862e-15
AT5G26920	-1.95773	0.000121884
AT1G02660	-1.9606	2.20492e-08
AT5G41550	-1.96452	3.06105e-06
AT2G21510	-1.96925	0.0278689
AT5G35935	-1.97211	1.11027e-28
AT4G29780	-1.9738	9.80765e-08
AT1G51090	-1.97656	7.2316e-06
AT2G35658	-1.97771	0.0142489
AT1G16130	-1.97829	0.000381715
AT1G73220	-1.98236	0.0329126
AT2G43620	-1.99183	0.00151109
AT5G64060	-2.01369	0.000516632
AT1G28370	-2.02061	9.3281e-07
AT5G49520	-2.02338	3.45808e-09
AT5G40010	-2.08139	0.00357264
AT4G21490	-2.08319	4.23487e-06
AT2G44460	-2.08567	0.000949322
AT5G24240	-2.09793	0.0096298
AT4G11393	-2.09809	0.0190573
AT5G24780	-2.09899	0.0069423
AT5G38895	-2.10083	0.00860352
AT1G13520	-2.10676	0.0167402
AT3G14440	-2.10725	2.62751e-15
AT1G30390	-2.11004	1.57431e-05
AT3G28580	-2.13539	4.14996e-05
AT3G57760	-2.1376	0.00447318
AT4G36600	-2.13874	0.043984
AT5G27420	-2.14009	2.53552e-10
AT3G50930	-2.1675	1.97436e-13
AT4G19520	-2.1698	1.19632e-25
AT1G05200	-2.17023	6.45937e-06
AT3G28210	-2.17094	1.44181e-07
AT5G21960	-2.18166	6.26256e-05
AT1G56600	-2.19222	0.043984
AT1G22600	-2.203	0.00234484
AT1G52990	-2.20637	0.000550806
AT4G23180	-2.22188	3.43979e-12
AT1G73805	-2.23274	4.08652e-07
AT5G53860	-2.25164	0.0396058
AT3G48520	-2.25886	0.0202638
AT2G32140	-2.26183	5.31907e-06
AT5G52320	-2.26246	1.29577e-06
AT2G21820	-2.27118	0.040663
AT3G16860	-2.27249	4.02986e-08
AT3G01570	-2.28577	0.0310966
AT5G52300	-2.31399	2.05101e-06
AT1G80840	-2.31461	0.00109314
AT5G12030	-2.32115	0.0415857
AT5G44065	-2.32689	0.0364913
AT3G55630	-2.3293	0.00323907
AT2G38340	-2.33411	0.0236419
AT3G19020	-2.34589	0.000721733
AT1G27770	-2.35638	4.21852e-54
AT1G03470	-2.3641	3.42408e-10
AT3G02840	-2.36605	0.0027388
AT1G73066	-2.3681	2.44929e-05
AT4G14060	-2.36847	0.000907861
AT1G24793	-2.37376	0.00507895
AT2G33580	-2.37638	2.85682e-10
AT3G29644	-2.37668	8.01436e-20
AT1G19210	-2.38382	3.45964e-06
AT2G38470	-2.4001	0.00075184
AT4G36880	-2.41297	1.45254e-38
AT4G24380	-2.41643	8.05471e-13
AT3G53040	-2.42019	3.15636e-22
AT3G09830	-2.42929	2.10638e-05
AT5G05220	-2.42967	0.0184045
AT2G44840	-2.4385	2.83734e-07
AT1G60190	-2.45605	6.31729e-10
AT4G21020	-2.50711	0.00228671
AT2G32210	-2.5106	3.59648e-05
AT4G37290	-2.51962	0.00111725
AT3G49580	-2.52128	6.50718e-05
AT5G66400	-2.52757	8.36751e-09
AT3G08860	-2.52844	1.05822e-08
AT4G34410	-2.53969	0.00105752
AT4G01360	-2.54028	3.62292e-05
AT2G21540	-2.55324	0.010234
AT1G66090	-2.57077	0.000561684
AT3G23250	-2.57108	0.00640094
AT4G13420	-2.57609	0.00971379
AT5G11140	-2.58907	6.71313e-06
AT5G06760	-2.6008	0.000157588
AT1G74930	-2.60123	6.28652e-11
AT3G22910	-2.60719	1.12573e-05
AT1G12610	-2.63613	0.00210243
AT2G03540	-2.64392	5.71347e-07
AT3G45660	-2.65501	2.38608e-05
AT1G20510	-2.65648	2.16984e-25
AT4G12720	-2.6572	2.17062e-16
AT5G58680	-2.66314	3.24427e-05
AT4G14365	-2.666	2.02499e-05
AT5G42380	-2.67931	0.000938329
AT2G28420	-2.69249	0.00791357
AT5G14490	-2.70576	0.00865705
AT5G01100	-2.71235	5.40572e-14
AT1G25025	-2.71308	5.67497e-08
AT2G46455	-2.71378	8.14408e-05
AT3G05260	-2.72005	0.0437814
AT5G07330	-2.72446	0.00248454
AT2G18540	-2.75227	3.98011e-05
AT2G17660	-2.75339	2.20966e-12
AT5G22570	-2.75601	0.00105752
AT5G41740	-2.76175	1.04955e-14
AT1G07645	-2.76961	0.0348345
AT3G17690	-2.77657	1.97696e-06
AT1G18990	-2.78863	0.00132066
AT1G56240	-2.7956	1.05293e-07
AT2G34930	-2.79633	1.18944e-13
AT5G40420	-2.80806	0.00139189
AT1G71250	-2.81429	0.0319615
AT2G46400	-2.82078	1.18871e-14
AT5G64630	-2.84192	0.0136955
AT2G34600	-2.86704	9.95306e-06
AT4G14370	-2.87045	6.65314e-12
AT1G02390	-2.89743	4.6859e-11
AT5G52760	-2.90075	0.00971379
AT1G28480	-2.90099	1.62644e-10
AT1G17380	-2.92493	2.73914e-13
AT4G36950	-2.957	0.00257041
AT1G71370	-2.98426	0.00471031
AT5G01300	-3.00322	0.00204877
AT3G56790	-3.01971	3.15154e-15
AT5G62490	-3.02143	0.0176253
AT4G22710	-3.0239	4.81809e-05
AT2G43490	-3.04064	1.60888e-12
AT2G40850	-3.06433	0.0379485
AT1G30170	-3.07827	0.0021978
AT2G21490	-3.08176	0.000810439
AT5G51990	-3.10344	7.77362e-07
AT1G63870	-3.10428	0.031288
AT5G53230	-3.11256	0.000765221
AT1G05675	-3.11822	6.04561e-12
AT1G70440	-3.12208	1.41305e-05
AT3G30720	-3.13364	0.000498093
AT3G15280	-3.14554	0.0340607
AT5G22530	-3.14578	0.0160901
AT4G39500	-3.15035	0.00209178
AT1G09950	-3.15125	2.63699e-07
AT4G40020	-3.15263	6.92715e-07
AT4G35655	-3.15595	0.00286348
AT2G23110	-3.15815	0.00281858
AT3G01830	-3.16882	0.0216174
AT5G62520	-3.18499	3.50642e-08
AT1G30810	-3.22083	0.0475246
AT4G02950	-3.23294	0.0186533
AT1G17810	-3.23376	0.00257041
AT2G46950	-3.24166	2.90861e-34
AT1G75830	-3.24735	0.000474293
AT4G23810	-3.24959	3.27655e-23
AT2G05580	-3.25169	0.00108642
AT2G47770	-3.2845	6.65133e-09
AT4G30430	-3.30222	0.000762679
AT5G22470	-3.31124	0.00402069
AT1G54860	-3.3544	0.0124787
AT5G66780	-3.36419	0.000269892
AT2G24130	-3.36648	0.00139304
AT1G48130	-3.37301	1.24058e-08
AT3G20520	-3.37418	0.00474134
AT1G55440	-3.40925	0.00360657
AT1G20310	-3.41281	0.00128994
AT3G46230	-3.4161	0.00707253
AT1G05510	-3.43916	0.00495162
AT2G26380	-3.44508	0.0221475
AT1G17420	-3.46407	2.59281e-30
AT5G45340	-3.47498	3.78651e-08
AT5G43500	-3.53075	1.85911e-11
AT2G26150	-3.5832	0.00552503
AT2G40170	-3.58862	6.65133e-09
AT2G40050	-3.59058	0.000387699
AT3G03620	-3.62868	0.0254811
AT4G25140	-3.63662	0.0142489
AT4G05370	-3.6436	0.00561685
AT2G22760	-3.65815	2.89509e-06
AT5G41750	-3.73382	4.82084e-13
AT5G51760	-3.77667	0.00885072
AT1G54870	-3.79628	6.41309e-09
AT3G21070	-3.79851	1.9636e-14
AT5G55270	-3.87014	0.0425389
AT2G44735	-3.90873	0.00651266
AT1G30135	-4.01142	1.84499e-07
AT5G43650	-4.01248	0.0062703
AT3G57510	-4.02037	0.0196541
AT5G09410	-4.04906	0.0149649
AT3G23230	-4.11471	0.000773487
AT1G22810	-4.22385	3.66403e-05
AT1G08985	-4.30623	0.0460327
AT3G44860	-4.32607	0.000228433
AT2G23640	-4.37896	0.0329332
AT1G72520	-4.38151	2.66051e-11
AT2G38810	-4.39062	3.88455e-06
AT1G56060	-4.39487	0.000120914
AT2G31210	-4.42119	0.0221739
AT2G44220	-4.50588	0.0119657
AT5G43770	-4.57788	0.00551005
AT5G13655	-4.67798	8.03185e-09
AT3G54520	-4.72553	0.000315892
AT5G54740	-4.84047	0.00854411
AT5G22545	-5.34919	0.0329126
AT3G08750	-5.62647	0.0291637
AT2G24681	-5.64698	0.0212432
AT1G19030	-5.64932	0.021496
AT2G23240	-5.85066	0.015868
AT1G29680	-5.96097	0.0299606
AT3G60170	-6.01813	0.0178162
AT1G48020	-6.01931	0.0456321
AT4G33320	-6.07124	0.0174294
AT4G27140	-6.07557	0.0050767
AT5G64210	-6.18732	0.0334412
AT1G73510	-6.27339	1.97297e-25
AT3G47310	-6.27651	0.0277157
AT2G40925	-6.401	0.0123482
AT1G73190	-6.57159	5.26321e-07
AT5G44120	-6.58429	0.0246409
AT5G55410	-6.61353	0.00122033
AT1G43680	-6.72597	0.00427043
AT5G51950	-6.81959	0.0159723
AT1G75470	-6.85371	0.00199962
AT1G09930	-6.9148	0.00289725
AT1G44750	-7.02645	0.0119778
AT5G15660	-7.0437	0.00171139
AT3G54910	-7.05752	0.00285845
AT4G28790	-7.06241	0.0305648
AT3G44870	-7.08828	0.00179935
AT4G09600	-7.11198	0.00265066
AT5G54560	-7.23235	0.00300442
AT1G43890	-7.37647	0.0168375
AT2G18340	-7.4312	0.000491551
AT2G46670	-7.54559	0.0004103
AT3G22190	-7.84213	0.000841606
AT2G41260	-7.84283	8.94921e-16
AT2G27270	-7.87295	8.51413e-05
AT3G22500	-8.19613	0.000280038
AT1G08900	-9.73098	0.030854

## Sheet: Epidermal PIF4-regulated genes
Supplementary Data 1.2: List of epidermal PIF4-regulated genes.
Gene	log2FoldChange (ML1p::PIF4;pifq / pifq)	padj
AT1G59890	26.3961	5.5616e-06
AT4G35240	22.9546	0.000166958
AT2G24200	10.0793	5.91602e-06
AT2G28250	8.72647	0.0062935
AT2G33070	8.3282	0.00987711
AT5G64520	8.03714	0.0067369
AT5G61200	7.36415	0.038358
AT4G35720	6.11974	1.99059e-91
AT1G27565	5.67998	0.000104571
AT4G27160	5.51186	0.0010699
AT4G31380	5.4477	5.65772e-13
AT3G29634	5.01477	0.00628249
AT1G03880	4.92501	0.00151793
AT2G46970	4.85025	3.53741e-25
AT4G27170	4.69063	0.00658814
AT2G21910	4.62436	0.0189151
AT5G44440	4.45374	1.7956e-39
AT4G32280	4.43325	1.8848e-46
AT4G37770	4.4148	4.40466e-19
AT2G01422	3.94395	0.00342405
AT1G52990	3.79293	1.66525e-20
AT5G07010	3.61753	7.06055e-42
AT4G27140	3.46806	0.000529666
AT2G34700	3.4317	1.74349e-08
AT2G19660	3.34324	2.72956e-15
AT2G38530	3.33393	8.33853e-55
AT1G02340	3.29936	2.52466e-26
AT1G06080	3.24714	1.16672e-36
AT5G05965	2.88686	1.53004e-08
AT2G05580	2.78265	0.00277089
AT2G43050	2.76001	1.84724e-32
AT5G35525	2.74934	1.72669e-10
AT3G48260	2.73254	1.74641e-22
AT5G02540	2.67766	5.72013e-26
AT1G75450	2.66667	1.66839e-08
AT3G60650	2.62308	0.009409
AT2G27380	2.60906	2.2267e-08
AT4G14130	2.50373	8.99141e-42
AT4G28720	2.47242	1.26992e-13
AT5G18050	2.46881	0.00109968
AT5G18010	2.422	0.0409436
AT3G27250	2.38201	0.00907743
AT5G65800	2.33189	0.0196401
AT1G47980	2.33019	0.00138485
AT5G53980	2.317	0.000183698
AT1G28815	2.23033	0.0414424
AT4G14140	2.20819	0.00124421
AT5G65390	2.19247	5.53492e-13
AT3G48970	2.18856	1.60067e-11
AT2G18969	2.18062	0.0287081
AT1G52890	2.16734	0.0258427
AT3G21330	2.15086	1.03951e-07
AT1G75830	2.13747	0.0356876
AT1G73190	2.1284	0.000483886
AT1G27670	1.92396	1.89197e-10
AT1G13430	1.86294	0.000175964
AT5G66080	1.85329	5.90801e-12
AT1G18400	1.82609	1.80711e-10
AT4G16515	1.82326	1.89453e-19
AT5G01330	1.80187	0.0216819
AT1G16850	1.79781	1.60283e-05
AT3G15540	1.75729	1.0639e-11
AT1G65310	1.69747	5.01394e-11
AT5G06720	1.69553	0.0439141
AT5G14920	1.692	1.60786e-15
AT5G66400	1.688	0.000758224
AT1G33790	1.67558	0.000624199
AT1G70710	1.66544	2.98451e-07
AT1G78970	1.64982	1.29501e-12
AT4G38825	1.6054	0.000966711
AT1G52190	1.59444	2.53813e-19
AT1G49570	1.59102	0.0148356
AT1G06350	1.58582	1.56247e-05
AT1G75590	1.58451	0.0494428
AT4G30290	1.57392	2.1219e-17
AT5G18020	1.52555	0.0335641
AT4G34770	1.51102	0.00050753
AT3G13980	1.51065	4.16862e-11
AT3G20470	1.50018	8.30564e-10
AT1G05680	1.48476	0.00100513
AT5G39865	1.4764	0.0110259
AT5G61660	1.47574	4.92419e-05
AT2G14900	1.44896	2.27341e-05
AT1G10550	1.44343	0.0152097
AT5G48900	1.44272	5.94564e-11
AT5G22500	1.43903	9.7884e-17
AT2G43610	1.41058	0.0024036
AT3G29575	1.40835	2.28197e-05
AT5G10430	1.40772	6.81618e-27
AT4G23030	1.39998	0.0353256
AT1G53490	1.39489	0.00414195
AT3G05150	1.38757	5.50811e-05
AT5G63650	1.38052	0.000170149
AT5G67060	1.37892	0.00908261
AT4G29020	1.34822	8.91139e-09
AT3G59900	1.34267	0.00710716
AT2G05510	1.33709	8.39551e-10
AT5G25190	1.3353	3.98649e-06
AT2G20750	1.33065	0.00122052
AT5G51680	1.32113	0.010572
AT2G48090	1.31471	0.03083
AT4G32440	1.31432	0.0147087
AT5G15160	1.31258	0.0061337
AT1G08500	1.31221	0.000267293
AT2G32300	1.29157	7.2165e-12
AT3G05890	1.28353	0.00742804
AT1G30760	1.27732	0.00376416
AT4G25260	1.24901	1.49582e-07
AT5G44260	1.24079	3.02088e-05
AT1G76240	1.23337	4.2908e-10
AT1G62981	1.2293	0.0325931
AT1G20190	1.22019	6.34624e-06
AT1G78450	1.21199	0.000113741
AT4G32460	1.21086	0.000758224
AT3G22840	1.19498	0.0163541
AT1G76500	1.18283	0.0443865
AT5G02260	1.18141	0.000788237
AT5G10625	1.17965	2.07667e-06
AT5G03960	1.17537	0.0084661
AT4G30410	1.1664	2.41081e-05
AT5G25460	1.15812	1.14396e-05
AT5G01740	1.15523	0.0208484
AT1G60060	1.14807	0.00170176
AT3G20100	1.13163	5.03696e-09
AT5G66590	1.12547	0.00518214
AT5G07000	1.11785	3.30632e-05
AT1G30750	1.11588	5.31733e-05
AT5G04330	1.11002	0.0333007
AT5G50915	1.10725	0.00100205
AT5G49330	1.10489	0.00185804
AT1G76180	1.06563	0.00159088
AT5G15780	1.06313	9.74907e-05
AT4G24275	1.05053	0.00274225
AT1G44970	1.0504	0.00221786
AT3G20130	1.03447	0.0135164
AT3G05800	1.03445	2.7081e-08
AT5G13930	1.0288	7.49205e-06
AT1G19530	1.02177	0.000475715
AT1G64640	1.01696	9.07173e-07
AT1G36060	1.01552	0.00111621
AT1G10560	1.01533	0.000761258
AT2G27370	1.01277	0.00592256
AT3G12710	1.01249	0.00100427
AT3G55230	1.00204	2.75904e-12
AT2G32990	0.999508	3.2831e-05
AT1G75500	0.99468	2.1219e-17
AT1G12845	0.991441	0.0297023
AT5G12940	0.985664	0.000218701
AT1G52590	0.980233	3.03097e-05
AT1G54000	0.976215	0.0335641
AT3G54400	0.967665	5.25652e-05
AT4G22810	0.962754	0.018179
AT2G42870	0.955205	0.0210856
AT5G15150	0.948705	0.00582713
AT4G14690	0.944022	0.0155063
AT4G08300	0.944015	0.00244208
AT5G57620	0.943724	0.0205901
AT5G59010	0.93963	0.00109917
AT2G39980	0.936656	0.0292563
AT3G14370	0.928902	0.0050358
AT5G38200	0.928426	9.07173e-07
AT1G56120	0.924184	0.0442893
AT3G14210	0.923897	1.75329e-06
AT1G01470	0.915459	0.00506199
AT2G28670	0.911973	1.89197e-10
AT2G36120	0.909622	1.15505e-09
AT4G14560	0.90752	0.00454263
AT5G02760	0.906142	0.000212038
AT4G16670	0.906134	0.0271229
AT3G23030	0.905911	0.0165231
AT1G55120	0.905013	0.0161887
AT4G33420	0.898321	1.1107e-05
AT5G01210	0.896495	4.54804e-12
AT3G47340	0.893884	0.0236453
AT1G11545	0.886877	3.88171e-06
AT2G38090	0.886862	0.00163105
AT4G17695	0.881025	0.00497117
AT1G20900	0.877163	0.000167676
AT1G36940	0.876374	0.0133241
AT5G58960	0.874096	3.30331e-05
AT5G15230	0.873694	1.92678e-05
AT3G16180	0.873078	7.16267e-05
AT5G02490	0.870938	0.00726985
AT4G35350	0.862803	0.0190913
AT1G26945	0.85761	0.0168791
AT3G09440	0.852595	0.0069077
AT2G39430	0.851572	3.98649e-06
AT3G12610	0.842874	6.89626e-10
AT2G36885	0.841121	0.00109104
AT3G23510	0.837329	0.0134938
AT5G66390	0.834652	6.35885e-06
AT2G34790	0.832844	0.0146245
AT5G12050	0.814473	0.00696588
AT5G22580	0.80692	0.00395763
AT1G13710	0.805829	0.00520695
AT2G06850	0.805721	0.00050753
AT2G34070	0.797503	2.7083e-07
AT3G43270	0.79712	0.000630231
AT2G02230	0.794522	0.00032241
AT5G63810	0.790153	4.08157e-10
AT2G14890	0.784245	3.26196e-06
AT2G36100	0.779837	2.92975e-05
AT2G37640	0.778027	0.0145485
AT2G38080	0.776024	0.0209295
AT1G53180	0.772538	0.0188147
AT2G40610	0.766613	0.0136987
AT3G11550	0.748777	0.000277122
AT2G47930	0.748546	0.0163541
AT5G42180	0.748292	0.000223447
AT3G23050	0.744773	4.57244e-05
AT1G68810	0.744678	0.00322499
AT5G44670	0.744659	0.000906613
AT1G45130	0.744121	0.000306141
AT2G10940	0.741248	0.0105354
AT1G04310	0.733569	0.0351064
AT1G64390	0.733502	0.000918842
AT1G03870	0.728384	0.00499577
AT3G05880	0.722202	0.00855223
AT5G05180	0.722074	0.00178046
AT1G09250	0.721815	0.0037686
AT1G09460	0.721248	6.78633e-05
AT4G03190	0.720691	0.000277584
AT3G28290	0.720585	0.0325931
AT3G28160	0.720154	9.93758e-05
AT4G13850	0.719298	0.00721941
AT2G45050	0.717278	0.0052231
AT4G25390	0.714587	0.00658814
AT5G25110	0.713668	0.0442641
AT4G27260	0.711261	2.95059e-05
AT5G03170	0.708047	0.00999275
AT5G53830	0.704676	0.0210647
AT4G18970	0.696981	1.43218e-05
AT1G30280	0.690393	0.0257395
AT1G52730	0.688143	0.0114554
AT1G25230	0.682372	1.1107e-05
AT4G14465	0.681908	0.0214968
AT3G59350	0.681219	0.00293686
AT5G53590	0.680484	0.0229221
AT2G36870	0.680243	0.00031278
AT3G01220	0.677388	0.00411529
AT5G47370	0.674817	0.0160846
AT1G61580	0.67431	0.0189047
AT5G37790	0.673633	0.000339377
AT1G04250	0.666292	0.00582713
AT5G51670	0.657059	0.00347184
AT4G38400	0.654033	0.0449104
AT1G62380	0.650404	0.000426123
AT1G77330	0.645115	0.0473779
AT4G32290	0.644755	0.0018061
AT1G07420	0.643982	0.00350913
AT3G54030	0.638296	0.0024011
AT5G54380	0.637986	0.0255447
AT2G40970	0.633477	0.0152941
AT3G28180	0.629429	0.0396074
AT1G72510	0.627522	0.00618228
AT4G08950	0.623102	0.0205099
AT5G66920	0.617851	3.03097e-05
AT3G22620	0.613318	8.64043e-07
AT5G12250	0.61295	4.55672e-05
AT5G16000	0.606091	0.0031226
AT3G05020	0.605651	0.000111018
AT5G21105	0.597919	0.0137808
AT1G09570	0.59485	4.92419e-05
AT4G08150	0.589946	0.0370704
AT1G20620	0.586033	0.000126876
AT2G38120	0.585092	0.00772873
AT3G48350	-0.586094	0.028304
AT4G36080	-0.587705	0.0238931
AT5G15310	-0.592872	0.0406833
AT4G30620	-0.592967	0.0370704
AT3G07340	-0.595416	0.0294318
AT1G74940	-0.595924	0.0210856
AT4G36850	-0.60234	0.0494428
AT1G28600	-0.604989	0.0342991
AT5G45820	-0.610342	0.0235996
AT5G15020	-0.613431	0.00923899
AT1G56430	-0.614945	0.000889028
AT5G25610	-0.618292	0.0484303
AT5G22390	-0.61924	0.0101615
AT4G18570	-0.620227	0.00100513
AT3G46540	-0.623453	0.00241758
AT4G14620	-0.623924	0.0163541
AT3G49260	-0.631193	0.00497117
AT4G19170	-0.63622	5.04031e-06
AT4G19380	-0.640726	0.0363177
AT5G24420	-0.649107	0.000885805
AT5G64170	-0.660792	0.0069077
AT5G43870	-0.669389	0.0101615
AT1G06360	-0.669419	0.0171947
AT5G12950	-0.674411	0.0018964
AT4G16990	-0.674427	0.00236719
AT3G06840	-0.676652	0.0344126
AT4G23670	-0.681611	0.0112398
AT4G39640	-0.68681	0.0129145
AT2G41180	-0.687077	0.0484303
AT1G78270	-0.691791	0.0434071
AT4G29700	-0.693628	0.000234087
AT1G33811	-0.699701	6.02146e-06
AT2G28150	-0.700285	6.37733e-06
AT1G77280	-0.700356	0.0477298
AT1G66190	-0.703461	0.0370704
AT1G27130	-0.704219	0.0299491
AT5G51750	-0.711749	7.37001e-05
AT1G53880	-0.717831	0.000537583
AT1G74090	-0.722689	0.0172127
AT5G67350	-0.728248	0.0138977
AT3G01550	-0.73175	0.000229092
AT3G53540	-0.733558	0.00210402
AT3G45140	-0.738083	4.40165e-05
AT4G13495	-0.74597	0.00367963
AT1G17147	-0.74699	0.0113751
AT3G60140	-0.749809	0.018725
AT4G38420	-0.75253	0.00550934
AT1G23390	-0.760258	0.000849365
AT3G22970	-0.763399	5.24101e-07
AT1G70420	-0.765019	0.0325931
AT5G50670	-0.767831	0.0449104
AT1G67400	-0.7707	0.0370704
AT5G46690	-0.771244	0.00182707
AT5G35777	-0.771666	0.00134902
AT1G05630	-0.773924	0.0147769
AT4G02420	-0.776578	0.048876
AT5G62000	-0.777475	0.00557403
AT5G53450	-0.77761	0.00232683
AT1G69900	-0.780377	0.027798
AT2G14750	-0.785235	2.0137e-05
AT3G24460	-0.785433	0.000902424
AT5G07460	-0.785459	0.012146
AT2G27420	-0.791724	0.000277584
AT1G13110	-0.792123	0.00777187
AT4G04610	-0.796179	0.000170608
AT3G24140	-0.798583	0.000131286
AT1G18590	-0.8059	0.0259301
AT3G52520	-0.811564	0.00693168
AT5G26000	-0.812605	3.01805e-05
AT1G78830	-0.816598	0.0143415
AT5G61420	-0.819937	0.000610233
AT3G23840	-0.82206	0.00122052
AT4G14040	-0.826552	1.85577e-05
AT2G03530	-0.826716	0.0251853
AT1G53920	-0.82709	0.0255447
AT2G22200	-0.829672	0.0138977
AT3G47420	-0.831418	0.000242173
AT5G10150	-0.837301	0.000179276
AT3G53960	-0.845606	0.00131682
AT1G58280	-0.84747	0.0484995
AT4G23250	-0.848434	0.000178825
AT3G56060	-0.85008	0.010126
AT2G29940	-0.856026	0.0414784
AT3G55240	-0.856713	0.00522226
AT5G17880	-0.860274	0.0239516
AT5G25840	-0.862386	0.000911911
AT1G25450	-0.868707	1.28839e-12
AT2G41850	-0.881225	0.00174218
AT3G04290	-0.882236	0.000233713
AT5G03380	-0.883649	6.2329e-07
AT1G15260	-0.884834	0.00139083
AT5G24380	-0.885107	0.000781712
AT2G36970	-0.893616	0.000763373
AT1G18810	-0.896108	0.0297023
AT1G78850	-0.899013	0.00125068
AT2G32100	-0.901097	0.0135506
AT5G63800	-0.902693	1.57747e-06
AT2G42600	-0.903273	0.00812955
AT2G01520	-0.906131	0.0136987
AT4G37800	-0.906236	0.000665724
AT4G36880	-0.907834	2.34796e-05
AT2G41290	-0.914267	0.00999275
AT1G21130	-0.920512	0.000844964
AT3G53720	-0.921508	0.000795022
AT4G39940	-0.92469	0.00119497
AT1G21540	-0.927617	0.00593653
AT2G29670	-0.937634	4.82435e-08
AT3G48720	-0.93881	0.00618651
AT5G04950	-0.943436	3.34644e-05
AT2G21140	-0.946047	3.71915e-16
AT2G38780	-0.946642	4.49527e-14
AT5G47500	-0.953114	0.0189411
AT4G22690	-0.956948	0.00345889
AT1G75900	-0.961364	0.00122052
AT1G52880	-0.961908	0.014142
AT4G08870	-0.962928	5.91602e-06
AT1G35350	-0.973636	0.0053312
AT1G06830	-0.977119	0.00411529
AT4G04570	-0.988765	0.00835753
AT4G19520	-0.994718	2.53182e-05
AT2G42330	-0.996955	0.000543735
AT1G29090	-0.998909	0.00293686
AT5G13840	-0.999141	0.0336084
AT1G01600	-1.00089	0.00222439
AT5G27420	-1.00371	0.0286925
AT5G49730	-1.01516	2.1629e-10
AT2G43800	-1.02011	0.000283204
AT5G55620	-1.04212	0.0232709
AT5G40380	-1.05241	0.00221786
AT4G09760	-1.05271	0.000879272
AT1G49490	-1.05549	0.000746306
AT2G47240	-1.06374	8.71382e-13
AT1G19670	-1.06963	0.000267293
AT5G41410	-1.07568	2.21906e-07
AT3G51600	-1.07599	2.15961e-05
AT4G18205	-1.0863	0.00293904
AT5G44050	-1.09114	0.0114554
AT4G31805	-1.09134	0.0136987
AT3G50840	-1.09359	0.000660944
AT5G61270	-1.10187	1.85189e-10
AT1G73360	-1.10369	0.00908261
AT4G25940	-1.10649	0.000175964
AT4G02850	-1.10897	1.60929e-05
AT3G14760	-1.11562	0.000372881
AT3G55110	-1.11692	0.0236542
AT5G61290	-1.13662	0.0235996
AT1G53700	-1.13699	0.0475028
AT1G54050	-1.14636	0.00251086
AT4G15620	-1.15125	5.85863e-07
AT2G25200	-1.15908	0.00413805
AT4G22560	-1.16126	0.0101615
AT5G11610	-1.16203	0.0205901
AT1G51805	-1.1685	3.69597e-06
AT2G45150	-1.17174	0.0491823
AT5G23940	-1.1735	0.000188061
AT5G22270	-1.18422	2.24965e-05
AT3G56400	-1.19604	0.000495803
AT1G53780	-1.20164	0.00119033
AT2G31230	-1.2046	0.04875
AT2G43445	-1.20585	0.000296844
AT3G50480	-1.2065	0.00341802
AT5G08070	-1.21728	0.00200499
AT1G53350	-1.22633	0.00125068
AT4G13840	-1.22764	1.92748e-08
AT4G09420	-1.23427	0.0331999
AT1G45201	-1.23977	2.49203e-15
AT5G03350	-1.24877	0.000317209
AT3G16670	-1.24922	4.45978e-07
AT5G66740	-1.26195	0.0201095
AT5G52320	-1.27102	0.0361247
AT5G04150	-1.28835	0.0108146
AT3G23570	-1.29185	2.22997e-07
AT2G46650	-1.30756	0.000134194
AT1G13650	-1.32866	4.4805e-05
AT5G26920	-1.33112	0.0439674
AT5G03390	-1.33702	0.00424274
AT5G04660	-1.34066	0.0135682
AT2G38720	-1.34104	3.9918e-06
AT2G39880	-1.35311	0.000122681
AT1G21250	-1.3593	0.0396641
AT4G23290	-1.37269	0.000755015
AT1G22890	-1.38189	0.000116555
AT3G52525	-1.38371	0.00505279
AT5G51850	-1.38376	0.047068
AT1G21270	-1.41241	1.6968e-07
AT1G52040	-1.43149	0.030043
AT3G54600	-1.43818	0.000360983
AT1G56250	-1.43869	0.0107797
AT5G42530	-1.44057	0.00146232
AT5G65730	-1.46932	3.68964e-16
AT1G52905	-1.4718	6.36449e-05
AT2G42130	-1.47481	0.00908261
AT3G26280	-1.50675	3.71795e-11
AT4G12020	-1.50897	0.000273055
AT2G36770	-1.5343	0.0174502
AT2G39310	-1.54002	3.50104e-10
AT1G54040	-1.54433	0.00628249
AT4G23600	-1.54583	0.00777866
AT1G24020	-1.56105	6.59908e-11
AT2G16380	-1.5688	6.18068e-12
AT1G62975	-1.57387	0.000200273
AT1G56240	-1.59831	0.0173918
AT4G23260	-1.60257	1.7886e-13
AT1G53785	-1.62047	7.31527e-11
AT3G56710	-1.64127	1.03951e-07
AT1G71696	-1.65368	0.0100262
AT5G38020	-1.66237	3.90424e-06
AT3G10570	-1.66922	4.0192e-09
AT3G58990	-1.67832	6.68003e-07
AT1G72140	-1.68709	0.000483886
AT2G32200	-1.69105	0.0208484
AT3G55130	-1.69674	6.92251e-14
AT2G34810	-1.71536	1.02798e-22
AT3G22740	-1.74221	0.000217128
AT5G10250	-1.74224	0.000517623
AT1G52400	-1.74237	5.65772e-13
AT5G54145	-1.74591	0.00782388
AT1G17600	-1.7479	0.0199007
AT4G11460	-1.76185	4.60664e-16
AT3G46370	-1.76325	0.0117523
AT5G14200	-1.76962	1.60929e-05
AT5G42800	-1.77771	3.16698e-09
AT3G19020	-1.79711	0.0313502
AT1G03495	-1.80503	0.00979578
AT5G24770	-1.81263	0.000194866
AT1G77960	-1.82082	0.0329662
AT1G52000	-1.85203	2.59063e-20
AT3G08770	-1.86844	5.63852e-08
AT3G52550	-1.87787	0.00119121
AT1G55450	-1.88452	2.04711e-11
AT4G14400	-1.88876	3.89062e-14
AT4G21760	-1.89297	0.00829775
AT1G06160	-1.89676	0.00048132
AT5G17700	-1.90787	6.98334e-15
AT5G25880	-1.91314	0.0452799
AT1G35310	-1.94379	0.000140503
AT1G06100	-1.95897	0.000144738
AT5G57220	-1.98395	2.40404e-07
AT5G33370	-2.00065	2.47248e-12
AT1G52030	-2.0261	0.0214088
AT3G01140	-2.04071	6.41409e-11
AT4G13575	-2.05112	0.00162027
AT5G37990	-2.06345	2.0637e-06
AT3G56410	-2.06856	0.0292563
AT4G14060	-2.09081	0.00861552
AT3G08860	-2.10478	4.66751e-06
AT1G12030	-2.20261	0.01737
AT5G56490	-2.24894	0.00473489
AT3G48650	-2.2546	0.00146514
AT5G54710	-2.2697	1.06284e-21
AT2G43100	-2.27694	4.60962e-11
AT2G35700	-2.28067	0.000715048
AT4G29050	-2.32972	2.17856e-05
AT1G15125	-2.33593	5.12163e-17
AT1G78370	-2.39656	1.48216e-19
AT1G66090	-2.42251	0.00277983
AT3G19710	-2.44566	2.59321e-12
AT5G24240	-2.44984	0.0034052
AT1G63710	-2.47027	0.00048503
AT3G03190	-2.47402	2.53182e-05
AT5G54720	-2.5037	7.94028e-14
AT3G02020	-2.51001	2.05161e-09
AT1G05675	-2.5439	3.576e-08
AT1G14250	-2.58273	3.84881e-11
AT1G65860	-2.59426	3.66247e-11
AT3G16530	-2.67061	9.61952e-34
AT5G23010	-2.68178	1.91483e-17
AT4G03060	-2.69273	2.627e-05
AT2G20870	-2.73475	1.75587e-08
AT4G13770	-2.74127	2.32467e-23
AT5G07690	-2.80207	1.10104e-12
AT2G33850	-2.81658	3.74753e-63
AT1G55940	-2.85979	0.000197408
AT1G62560	-2.87207	2.4104e-15
AT1G65450	-2.87657	2.15237e-11
AT1G12570	-2.92269	1.96668e-12
AT5G55720	-3.02652	6.63151e-07
AT5G43500	-3.12138	4.96324e-09
AT3G04210	-3.12394	3.61387e-24
AT2G42485	-3.12741	5.65772e-13
AT3G58000	-3.33537	0.0355679
AT4G17860	-3.46087	0.0379468
AT4G28160	-3.47877	1.43088e-07
AT1G62540	-3.50232	9.87756e-10
AT4G00970	-3.64087	3.81683e-30
AT3G21950	-3.70396	6.42553e-16
AT4G30200	-3.71681	0.0150698
AT4G17470	-4.05105	3.17527e-05
AT1G16410	-4.28044	3.53741e-25
AT1G66100	-4.39548	8.99141e-42
AT5G07700	-4.89533	0.000350407
AT1G31690	-4.98334	9.69017e-19
AT2G43440	-5.78248	0.0378771
AT2G04032	-6.1219	0.038358
AT5G62760	-6.19099	0.0476987
AT5G64800	-6.76738	0.00963392
AT2G15042	-6.78932	0.0409604
AT5G51950	-6.84538	0.0297396
AT1G53950	-6.87863	0.00414195
AT3G02410	-7.35485	0.0318941
AT5G66640	-7.45341	0.0447788
AT1G07910	-8.27301	2.05575e-05
AT4G25692	-8.39985	6.37733e-06
AT3G59060	-8.41798	6.34406e-06
AT1G53887	-8.47602	7.20503e-06
AT1G67850	-8.71426	4.43386e-05
AT2G38810	-9.31133	9.21222e-07
AT3G54320	-10.4414	0.0235996
AT1G80380	-24.8905	2.53182e-05

## Sheet: Vascular PIF4-regulated genes
Supplementary Data 1.3: List of vascular PIF4-regulated genes.
Gene	log2FoldChange (SUC2p::PIF4;pifq / pifq)	padj
AT5G65930	26.5072	2.64859e-06
AT5G64520	8.86073	0.000717719
AT2G43010	8.18757	0.00294411
AT5G56040	7.52885	0.0200877
AT2G28250	6.87959	0.0259727
AT4G13830	4.64783	0.00301731
AT5G55520	4.49747	0.00327042
AT2G26400	3.74358	9.93627e-05
AT1G58180	3.48066	0.00138578
AT4G26640	2.08819	0.0131254
AT3G54670	2.05262	0.00175203
AT4G22970	1.97689	0.00121165
AT5G45520	1.74406	0.000208942
AT1G53490	1.70767	5.32072e-05
AT3G21210	1.64168	0.0368454
AT3G52040	1.57477	1.81867e-07
AT2G32860	1.55866	2.80357e-08
AT3G12060	1.52714	0.0469657
AT3G52050	1.5055	0.0353418
AT3G28420	1.45802	0.00857962
AT2G36355	1.42613	0.00120847
AT5G38930	1.40224	0.0345595
AT4G35810	1.37887	0.0249022
AT3G10680	1.37441	0.000256387
AT1G09060	1.33119	0.00188217
AT5G50915	1.2663	3.50092e-05
AT4G35720	1.24919	0.00212621
AT1G09470	1.24555	0.0492517
AT4G38070	1.24358	0.000814239
AT4G22513	1.23788	0.00475066
AT5G65770	1.20522	7.38325e-05
AT4G26260	1.19631	0.0238395
AT1G65390	1.19382	0.00946459
AT1G14440	1.1909	2.91653e-05
AT3G12860	1.18896	0.0166505
AT5G27330	1.18004	0.000244896
AT4G09950	1.1718	0.00157836
AT4G11820	1.16713	0.000973786
AT1G26760	1.16653	0.000154161
AT1G56110	1.15881	1.03619e-05
AT5G14510	1.15525	0.0156281
AT1G13650	1.1469	0.000218062
AT1G60640	1.13886	3.76511e-05
AT2G31840	1.13614	0.00021273
AT5G27120	1.12633	4.62596e-05
AT5G02520	1.12303	0.0247703
AT5G44750	1.11928	0.00454425
AT3G10040	1.11797	0.00351845
AT5G57190	1.10853	0.0207841
AT1G78320	1.10216	0.0478712
AT1G63310	1.0986	0.000233902
AT3G60840	1.08993	0.0011526
AT1G69490	1.08384	0.00247194
AT3G02380	1.0831	7.31479e-07
AT5G52570	1.08276	1.87965e-08
AT5G10950	1.07772	1.22915e-05
AT1G76310	1.07727	3.51416e-05
AT3G07610	1.07373	0.00509258
AT1G23410	1.06908	0.0169488
AT2G22610	1.06158	0.0115061
AT2G47880	1.05998	0.0365942
AT1G76780	1.05931	0.00754521
AT4G25340	1.04786	0.00031426
AT5G51810	1.04743	0.0315472
AT2G42960	1.04684	0.00140912
AT4G05520	1.04466	0.0486902
AT5G48060	1.04074	0.0187535
AT3G52900	1.03979	0.00383141
AT5G05210	1.03929	3.9688e-09
AT4G14490	1.03753	0.0422762
AT3G22060	1.02901	0.000117654
AT5G20970	1.01809	0.00509258
AT3G01670	1.01706	0.00588317
AT5G35940	1.01445	0.00261063
AT3G15550	1.01296	2.22165e-05
AT4G12620	0.998306	0.00339739
AT1G51405	0.996738	0.00262591
AT1G73870	0.996234	2.52802e-06
AT5G19300	0.995555	0.00330536
AT1G76740	0.993345	0.0158424
AT2G28620	0.991874	0.0172493
AT2G36690	0.990629	0.0150497
AT4G23800	0.98817	0.00117412
AT5G35210	0.985654	0.0316322
AT1G29380	0.98189	0.01508
AT4G31800	0.978055	0.0212846
AT5G14440	0.976037	0.00494676
AT5G27550	0.973922	8.94069e-06
AT2G11910	0.973083	0.000201855
AT1G20610	0.971781	0.00446805
AT1G59540	0.970729	0.00929205
AT5G57120	0.970685	4.41201e-07
AT3G05060	0.969942	0.000123709
AT1G69570	0.965876	0.000520549
AT3G23020	0.961726	0.00677415
AT5G11780	0.959797	0.0385297
AT1G49870	0.958716	0.00247496
AT4G16008	0.95336	0.00596155
AT1G23280	0.953163	3.74129e-05
AT4G11080	0.952958	0.00119779
AT3G12320	0.949289	0.000303942
AT5G13770	0.948189	4.67114e-05
AT5G57350	0.946389	0.000227725
AT3G05130	0.946051	0.000968166
AT5G60930	0.945631	0.00516438
AT3G24080	0.944619	4.40207e-08
AT2G46630	0.941879	0.00486911
AT3G15080	0.940857	0.00753781
AT1G34355	0.94054	0.0305673
AT4G17000	0.940199	0.0321384
AT2G07170	0.939429	0.0107666
AT2G29890	0.93626	0.0428278
AT2G43650	0.93498	8.32841e-06
AT1G16630	0.933559	0.0338864
AT4G39770	0.930746	0.0103706
AT2G44820	0.925443	0.0436001
AT1G55460	0.92423	0.00166239
AT3G58660	0.92087	8.62448e-06
AT5G07810	0.918342	0.035028
AT3G22660	0.918134	0.000639679
AT3G52110	0.917831	0.0146703
AT4G14330	0.917499	0.00888996
AT5G47320	0.916715	0.000553377
AT3G47570	0.915155	0.0025547
AT5G60030	0.903843	7.56911e-05
AT3G55340	0.90293	0.000657746
AT1G07180	0.898936	1.11114e-09
AT2G36200	0.898853	0.00440236
AT3G51720	0.895228	0.0131948
AT5G10170	0.885802	0.0175474
AT3G29670	0.884862	0.00548135
AT2G40360	0.884542	5.70535e-05
AT1G55200	0.882538	0.0289395
AT5G55920	0.882515	1.97693e-05
AT5G24380	0.881608	0.000258314
AT4G03210	0.88004	1.58247e-05
AT1G50140	0.878162	0.0013235
AT5G37180	0.875297	0.0238844
AT4G26660	0.873252	0.00351112
AT1G21810	0.87237	0.0125758
AT3G20150	0.871574	0.0243161
AT3G19050	0.871191	0.00631044
AT3G05330	0.870811	0.00992035
AT1G64860	0.868859	8.21889e-05
AT2G38720	0.86745	0.00272005
AT1G69730	0.863339	0.0136052
AT1G53140	0.862703	0.0348308
AT5G17160	0.858072	0.0141771
AT3G11500	0.855459	0.000145923
AT5G33300	0.854929	0.0119914
AT1G74560	0.854829	0.000743873
AT3G52150	0.85167	0.00104847
AT4G14200	0.849397	0.00173046
AT1G79150	0.84844	8.51437e-05
AT5G62410	0.847128	0.000539077
AT1G53250	0.844499	0.00027198
AT5G38720	0.842119	0.000779478
AT1G74710	0.841758	0.00159623
AT2G37690	0.840897	0.000536286
AT4G08580	0.840799	0.00623156
AT1G75100	0.83988	4.24367e-05
AT4G32720	0.839677	0.00118069
AT1G69070	0.837667	0.000920273
AT4G30800	0.836897	0.00654184
AT5G61020	0.836355	0.00124198
AT5G23910	0.835577	0.0143759
AT3G17360	0.832439	0.0177337
AT4G20980	0.831299	0.000969877
AT3G01160	0.829792	5.40857e-05
AT5G66210	0.826828	0.0134535
AT3G24660	0.826711	0.00224255
AT3G48500	0.824672	0.000401678
AT3G02650	0.823984	0.00285774
AT3G10530	0.823382	0.00698115
AT5G59850	0.823165	0.00173856
AT1G18370	0.822399	0.017284
AT4G26190	0.821972	3.71631e-06
AT1G64880	0.818867	0.000207554
AT1G42430	0.818017	5.07537e-05
AT3G05320	0.817657	0.0117804
AT4G37750	0.817051	0.0236349
AT3G58650	0.816289	0.02088
AT4G08310	0.814155	1.66765e-05
AT3G61320	0.813153	0.00547855
AT1G45180	0.812972	0.00161849
AT4G22860	0.81195	0.0388763
AT3G18600	0.809591	0.00476983
AT3G55010	0.806166	0.00756616
AT3G57660	0.804401	0.00242278
AT5G62500	0.803434	0.0151482
AT2G04630	0.802819	0.0448666
AT2G16880	0.799687	0.0180072
AT3G44750	0.79924	0.00880456
AT4G24175	0.799067	0.0224721
AT3G51800	0.797912	7.0774e-05
AT5G63700	0.797267	0.00791353
AT3G07050	0.796545	0.00201918
AT5G52950	0.796336	0.0368044
AT5G17230	0.794835	0.00456882
AT2G45950	0.793468	0.00289737
AT5G52910	0.792847	0.00547855
AT3G29280	0.792672	0.0428904
AT4G05190	0.791518	0.0202347
AT1G08560	0.789672	0.0126262
AT3G23670	0.784418	0.024364
AT5G55820	0.784079	0.0430213
AT1G68790	0.779176	0.000524069
AT3G22790	0.778995	0.00692317
AT3G54500	0.776895	0.00381654
AT3G14770	0.776531	0.00684974
AT5G15950	0.774792	0.00588317
AT3G57550	0.773819	9.21511e-05
AT2G34640	0.773595	0.000220249
AT5G22650	0.773445	0.00188735
AT5G16720	0.773337	0.0282322
AT4G02930	0.772836	0.0232314
AT5G15550	0.77141	0.0101504
AT3G57930	0.770674	0.000968511
AT3G44050	0.76988	0.0428329
AT3G14900	0.768972	0.000343599
AT3G55060	0.76897	0.00300893
AT1G58290	0.768817	0.000711855
AT5G17900	0.766287	0.0164978
AT3G02760	0.766263	0.00019999
AT4G02400	0.765759	0.00106579
AT5G42540	0.764084	3.51753e-05
AT1G61000	0.763908	0.0242085
AT5G48530	0.763777	0.00766308
AT1G65470	0.763744	0.00516028
AT3G27550	0.76299	0.0178299
AT5G16750	0.762915	0.00634737
AT1G06720	0.76263	0.00076135
AT2G27840	0.76147	0.00216267
AT4G08940	0.761405	0.0132039
AT2G01250	0.761214	6.80709e-09
AT5G60040	0.760757	0.00473806
AT4G29920	0.75809	0.00634534
AT1G12920	0.757929	7.05822e-06
AT4G22000	0.757399	0.00596155
AT2G40650	0.756897	7.5419e-05
AT2G23360	0.756426	0.00122784
AT5G45600	0.75603	0.00490519
AT3G49730	0.754814	0.0346077
AT5G23070	0.754164	2.77286e-06
AT3G49160	0.753452	0.0148769
AT2G18220	0.753452	0.0098366
AT3G49990	0.752855	0.00191519
AT2G32880	0.752648	0.00279542
AT1G56510	0.751045	0.00466663
AT1G04530	0.75008	0.00271798
AT5G58120	0.747225	0.0475341
AT5G59830	0.747191	0.00268474
AT5G62390	0.745695	8.22242e-05
AT4G18905	0.744886	0.00113094
AT3G49601	0.742129	3.23401e-05
AT1G02730	0.74111	0.0118464
AT5G50565	0.740686	0.00364416
AT4G05410	0.739966	0.0189452
AT5G59080	0.736032	0.00995243
AT1G19990	0.730519	0.00761001
AT3G59040	0.730241	0.000574702
AT5G66540	0.728489	0.00451247
AT1G44446	0.727647	1.78118e-08
AT1G17990	0.726918	0.00373287
AT2G02160	0.726697	0.0011179
AT5G21160	0.724084	0.0221357
AT3G63440	0.722949	0.0315779
AT5G48360	0.722807	0.000843614
AT4G19820	0.720179	0.0324047
AT1G09900	0.719692	0.0171209
AT4G02110	0.719059	0.0251011
AT3G14890	0.718889	0.00685649
AT5G52440	0.718477	0.00288028
AT5G36002	0.718068	0.0272575
AT3G10690	0.718067	0.00103172
AT3G01410	0.716935	0.0274596
AT4G32190	0.716925	0.00311442
AT4G13495	0.716761	0.00247512
AT3G56070	0.715108	0.0388601
AT1G69200	0.715089	0.0123543
AT5G63850	0.714727	7.38421e-06
AT1G80810	0.713806	0.014112
AT3G04260	0.712164	0.00389578
AT5G16180	0.710459	0.0366838
AT1G80750	0.710421	0.023457
AT3G55400	0.710057	0.000145967
AT2G34620	0.710046	0.000551424
AT3G20430	0.709302	0.0182159
AT1G29720	0.708962	0.00183148
AT3G54470	0.707638	2.75503e-05
AT4G00780	0.706116	9.08807e-05
AT3G43590	0.705691	0.00232483
AT1G63810	0.704304	0.0098366
AT5G57130	0.70328	0.0136041
AT3G25760	0.70317	0.0055547
AT4G08950	0.702916	0.00204316
AT5G06980	0.70227	0.0314443
AT5G67320	0.701686	8.44502e-06
AT3G12270	0.701287	0.0439908
AT5G19260	0.701135	0.0379053
AT5G44635	0.701011	0.0343456
AT5G22390	0.700148	0.000641466
AT5G67270	0.697995	0.0437462
AT1G52730	0.697154	0.00391931
AT4G35570	0.697137	0.0158711
AT2G22795	0.696881	0.00216445
AT4G34670	0.692515	0.0139348
AT5G11240	0.69156	0.0184103
AT3G02640	0.688511	0.00258901
AT3G27350	0.688205	0.0149472
AT5G63160	0.686495	0.0053383
AT5G63550	0.68577	0.00981946
AT5G55660	0.685212	6.47922e-06
AT1G62390	0.684582	2.87368e-05
AT2G43110	0.684203	0.0234675
AT3G56430	0.68341	0.0157618
AT1G29220	0.683294	0.000576867
AT5G14760	0.683196	9.27501e-05
AT5G48490	0.683142	0.0314119
AT3G48710	0.682866	0.00138975
AT1G61870	0.682586	0.0169679
AT3G04820	0.682348	0.0083936
AT2G16460	0.681797	0.00216267
AT1G70200	0.681558	0.0011275
AT3G59540	0.681276	0.0114223
AT3G54660	0.681043	0.00744298
AT1G17360	0.678562	0.0224721
AT1G18550	0.677366	0.0234322
AT4G18480	0.677104	0.0030164
AT3G11964	0.676021	0.0014002
AT5G42990	0.675902	0.00729446
AT3G48090	0.675312	0.00538472
AT1G61580	0.674811	0.00726582
AT5G62270	0.674176	0.0374176
AT1G29320	0.67264	0.00876207
AT1G72050	0.672608	0.00743011
AT2G46830	0.672548	0.0142499
AT1G24100	0.672543	0.0277057
AT3G55500	0.672374	0.0173755
AT3G19650	0.672106	0.0260853
AT5G41020	0.671672	0.00041869
AT5G50110	0.671547	0.027699
AT5G16250	0.669928	0.00295914
AT5G56030	0.669397	0.00253266
AT1G76280	0.66891	0.0179851
AT1G15660	0.667719	0.00435299
AT5G49660	0.666601	0.00288027
AT5G64940	0.66655	2.39974e-06
AT1G69770	0.664969	0.0217061
AT1G33040	0.664768	2.87368e-05
AT4G37820	0.66463	0.0166493
AT3G61650	0.664193	0.00441579
AT5G64840	0.664185	0.000111786
AT2G17560	0.664031	0.0123505
AT1G69580	0.663373	0.0250859
AT1G26460	0.663078	0.000522487
AT5G60990	0.663014	0.00289737
AT1G48160	0.662438	0.0267577
AT3G50360	0.660833	0.028778
AT5G14640	0.660567	0.000469653
AT1G44910	0.660447	0.000519581
AT3G52660	0.660411	0.00356218
AT1G19520	0.660014	0.0097678
AT1G10120	0.659344	0.0345595
AT2G33800	0.658019	0.000655919
AT2G05120	0.657325	0.0336093
AT5G03850	0.657209	0.00877038
AT5G08420	0.655687	0.00184507
AT1G15940	0.655476	0.000825277
AT2G19870	0.654612	0.00634534
AT1G10510	0.654426	0.000419037
AT3G22420	0.653647	0.00194748
AT3G59670	0.651174	0.0329009
AT5G65900	0.64958	0.0130381
AT4G21180	0.64895	0.00459797
AT1G59990	0.647479	0.00237821
AT4G15030	0.646605	0.0340671
AT5G63950	0.646406	0.0211594
AT5G60960	0.646044	0.0133981
AT5G50100	0.645873	0.00478048
AT4G26630	0.645437	0.000366673
AT2G30100	0.645126	0.0200517
AT2G21790	0.642845	0.00409496
AT5G11880	0.641926	0.000268856
AT2G04030	0.640571	5.25857e-05
AT5G16780	0.638655	0.00138975
AT1G50920	0.637681	1.23513e-05
AT2G27470	0.637522	0.0465618
AT1G64960	0.636991	0.0129559
AT2G07340	0.636369	0.00996111
AT1G44810	0.636163	0.00478048
AT1G12420	0.636044	0.0283032
AT1G63660	0.635982	0.0173745
AT5G46580	0.634708	0.00138194
AT3G53870	0.634256	6.71797e-05
AT2G33435	0.63378	0.0167625
AT2G25180	0.633768	0.00644987
AT1G66670	0.630679	2.01561e-06
AT1G06060	0.63048	0.0120629
AT2G44200	0.628424	0.00173856
AT3G52170	0.628329	0.0258552
AT5G15980	0.628295	0.0428278
AT1G08130	0.627955	0.0035316
AT1G13710	0.627284	0.0253631
AT1G44900	0.626994	0.00800241
AT2G25670	0.62544	0.00660582
AT3G49080	0.625012	0.00257782
AT3G07020	0.624802	0.047318
AT1G67230	0.624265	3.72014e-06
AT3G54350	0.624048	0.00927006
AT1G09460	0.623787	0.000556057
AT1G55960	0.623606	0.000717719
AT1G17880	0.623159	0.00183148
AT4G29940	0.622806	0.0413588
AT1G73490	0.622628	0.0244697
AT3G15356	0.621566	0.0335593
AT3G51270	0.62037	0.00487319
AT3G15970	0.620204	0.0220206
AT1G13730	0.619995	0.0276685
AT4G30840	0.619615	0.0390157
AT2G34900	0.617282	0.0385297
AT1G67040	0.61685	0.00356458
AT5G26850	0.614989	0.0491241
AT5G61330	0.614075	0.00371149
AT5G63050	0.613868	0.00291348
AT4G34350	0.613797	0.000328102
AT5G15870	0.61295	0.00181649
AT5G48240	0.612806	0.0411556
AT4G01560	0.612524	0.021031
AT3G54080	0.611862	0.00899977
AT2G35635	0.611397	0.000939847
AT1G51745	0.610044	0.00232483
AT3G23070	0.609286	0.00625166
AT2G34730	0.609171	0.0209168
AT1G15340	0.608999	0.000712954
AT2G28305	0.60739	0.0151911
AT5G14460	0.607059	0.00562712
AT5G18670	0.606573	0.000104211
AT2G14660	0.605696	0.00712583
AT2G29200	0.605608	0.0421111
AT1G36390	0.605565	0.0369853
AT2G31890	0.605476	0.000975529
AT5G08720	0.605451	0.000783367
AT2G03150	0.605428	0.000384922
AT3G23530	0.605019	0.000606107
AT1G26761	0.60413	1.41727e-05
AT3G56990	0.603516	0.0215976
AT1G24360	0.603478	0.00221163
AT3G47460	0.60342	0.0264219
AT4G34740	0.603135	5.6926e-05
AT4G37550	0.603112	0.00778644
AT1G15200	0.603058	0.000764363
AT5G46510	0.602904	0.0171892
AT2G37990	0.602512	0.00580271
AT3G57180	0.601697	0.0018021
AT2G22080	0.601079	0.0337762
AT1G47970	0.600901	0.00123697
AT1G78580	0.600882	0.0214629
AT1G63640	0.600722	0.00196966
AT1G04170	0.600403	0.000172185
AT4G19020	0.600263	0.0153159
AT5G13120	0.600185	0.00159245
AT5G09510	0.599455	0.0217794
AT1G29990	0.599105	0.0308848
AT3G11490	0.598632	0.00837799
AT3G23940	0.598007	0.0298852
AT5G58920	0.59798	0.0304368
AT1G57820	0.597538	0.0403533
AT1G06190	0.596963	0.000469653
AT3G06930	0.596243	0.0327286
AT4G36520	0.595934	0.00253937
AT5G23420	0.595851	0.00791353
AT4G19840	0.595841	0.0106447
AT3G63130	0.59547	0.0291853
AT4G39840	0.594859	0.0165195
AT5G55300	0.594595	0.00110513
AT3G06980	0.594352	0.00509258
AT5G50210	0.593611	0.0228724
AT5G49230	0.593181	0.00980318
AT1G31650	0.592989	0.0162812
AT4G31880	0.59225	0.010424
AT4G20270	0.591605	0.0204068
AT4G12600	0.59135	0.0208559
AT4G11420	0.590487	0.000993538
AT2G25100	0.590271	0.0204682
AT2G40550	0.589533	0.0170276
AT1G08260	0.588704	0.0368157
AT2G07680	0.58844	0.0186974
AT3G62120	0.58796	0.00379235
AT1G79560	0.587617	0.00258737
AT4G18290	0.586944	0.0227891
AT3G25480	0.585187	0.0368567
AT2G44310	-0.585104	0.000783872
AT1G31580	-0.58521	0.00371494
AT3G62660	-0.585847	0.00956974
AT5G06860	-0.585904	0.00179164
AT2G18280	-0.586381	3.68859e-05
AT4G39100	-0.586767	0.0259953
AT1G22360	-0.587881	0.0012534
AT3G02180	-0.587905	0.0132039
AT1G78080	-0.588278	0.030705
AT3G59350	-0.588477	0.00820214
AT3G11410	-0.589579	0.0393883
AT5G04170	-0.589989	0.00124833
AT1G67340	-0.590118	0.0270805
AT5G11970	-0.590504	0.0232314
AT5G25610	-0.590677	0.0254822
AT4G17870	-0.590796	0.000850083
AT2G47710	-0.591266	0.0456015
AT4G24690	-0.591487	4.20572e-05
AT3G23430	-0.591915	0.0238395
AT1G80310	-0.592436	0.00999171
AT4G24780	-0.593526	0.00366585
AT5G03455	-0.593751	0.0244717
AT3G15580	-0.594424	0.0285429
AT1G03220	-0.594481	0.0255282
AT4G34180	-0.595255	0.00159623
AT2G10410	-0.595838	0.0329314
AT1G72010	-0.596451	0.00849475
AT4G29350	-0.596504	0.0209258
AT3G54950	-0.597918	0.0221685
AT5G11770	-0.598149	0.00425562
AT1G27130	-0.598983	0.0393883
AT2G38210	-0.599341	0.0438641
AT5G41810	-0.600098	0.046392
AT2G15890	-0.600402	0.00218253
AT2G18440	-0.600875	0.0130915
AT4G39420	-0.60145	0.0448666
AT5G58375	-0.601495	2.78677e-05
AT3G44010	-0.601658	0.0461954
AT4G36032	-0.603775	0.044067
AT4G37830	-0.603869	0.0168798
AT1G22070	-0.60428	0.000153128
AT3G05990	-0.604566	0.00946954
AT4G14430	-0.60549	0.00692317
AT4G26080	-0.60605	9.90481e-05
AT3G12120	-0.607078	0.000942499
AT1G64950	-0.607328	0.0046175
AT4G12300	-0.607457	0.0151911
AT2G18840	-0.607688	0.0448666
AT1G28680	-0.608594	0.00514029
AT2G37180	-0.609611	0.00833947
AT1G77920	-0.610451	0.0244235
AT2G15090	-0.610594	0.0153694
AT5G12940	-0.610722	0.0351359
AT3G20820	-0.612146	0.00362233
AT2G47910	-0.612193	0.0218651
AT1G51650	-0.612605	0.0287966
AT4G23400	-0.613714	0.029636
AT1G02305	-0.614074	0.000837014
AT1G12810	-0.614665	0.0436523
AT4G04800	-0.61521	0.00928458
AT1G68300	-0.615699	0.0159414
AT2G34490	-0.616045	0.0446697
AT1G01610	-0.61643	0.00194466
AT1G49140	-0.616482	0.0366574
AT1G32450	-0.617624	0.00017737
AT1G56220	-0.618055	0.00580271
AT3G14310	-0.618269	0.00779039
AT3G48690	-0.618368	0.00301899
AT2G28200	-0.619336	0.0296682
AT3G02770	-0.619382	0.0468514
AT3G19680	-0.619483	0.0189937
AT4G25780	-0.619934	0.0482196
AT3G26290	-0.621862	0.030612
AT1G07890	-0.622378	0.00490995
AT5G24470	-0.62242	0.00542485
AT3G03150	-0.622674	0.00447471
AT5G13050	-0.623285	0.03548
AT2G01410	-0.623603	0.0177337
AT1G54010	-0.62386	0.0185199
AT1G71170	-0.626026	0.0368157
AT1G17100	-0.626236	0.00662174
AT3G05490	-0.627219	0.0439908
AT1G72030	-0.628385	0.0291813
AT3G11660	-0.628482	0.00115781
AT1G78660	-0.62963	0.00880274
AT1G78680	-0.629903	0.000891272
AT2G45430	-0.630027	0.0036107
AT1G71695	-0.630109	0.00442852
AT5G48150	-0.631062	0.0185248
AT2G25450	-0.6311	3.05481e-07
AT3G10525	-0.631725	0.0032064
AT5G40390	-0.631796	0.00563
AT2G02760	-0.632395	0.000130593
AT3G44320	-0.632408	0.000109289
AT3G26450	-0.633471	0.0184869
AT3G55450	-0.634505	0.00962694
AT2G43018	-0.634567	0.00158086
AT5G54500	-0.634644	1.30611e-05
AT2G40765	-0.635371	0.0285429
AT4G12080	-0.635379	0.00117412
AT1G57680	-0.636901	0.000420216
AT4G28240	-0.636971	0.0283919
AT4G29210	-0.637919	0.000157283
AT4G09460	-0.638006	0.0439908
AT1G22770	-0.639424	0.000102206
AT2G36830	-0.640532	0.00655235
AT1G64780	-0.640736	0.000102545
AT3G50760	-0.641864	0.0458909
AT3G51520	-0.641959	0.00485712
AT5G58900	-0.642331	0.00694802
AT2G27820	-0.642465	0.0103802
AT3G21750	-0.642818	0.000716705
AT5G57070	-0.644477	0.0107232
AT3G47070	-0.645321	0.0100692
AT5G37600	-0.645327	0.000131603
AT5G65660	-0.645499	0.00516028
AT1G69870	-0.645955	1.58247e-05
AT4G04330	-0.646108	0.00586097
AT2G22425	-0.648297	0.0253859
AT1G06640	-0.648346	0.000165704
AT1G55190	-0.648347	0.00233397
AT5G67280	-0.649079	0.0082811
AT1G75750	-0.650467	0.00383141
AT1G75800	-0.650749	0.000651208
AT2G20560	-0.651061	0.034989
AT3G16460	-0.651246	0.000873614
AT4G38460	-0.651282	0.0019937
AT2G22170	-0.652396	0.00468517
AT2G33855	-0.652556	0.0256276
AT1G78995	-0.652941	0.00165294
AT1G49240	-0.654201	4.96153e-06
AT5G25280	-0.654723	0.0100108
AT2G38540	-0.654798	0.0188153
AT3G04880	-0.655122	0.0437462
AT4G15093	-0.655634	0.0234462
AT3G44100	-0.656072	0.00910751
AT5G27280	-0.657008	0.00872484
AT2G45560	-0.657357	0.00421514
AT1G07050	-0.657683	0.0200698
AT1G13670	-0.65774	0.00191023
AT3G09030	-0.657761	0.0177337
AT1G80460	-0.658582	8.93454e-05
AT1G23010	-0.659415	0.0439804
AT5G61820	-0.659634	0.00798875
AT3G12260	-0.659655	0.00435299
AT4G00040	-0.659801	0.0483514
AT4G02520	-0.660037	0.00334293
AT1G07310	-0.660319	0.00888996
AT4G12320	-0.660686	1.47529e-06
AT5G17330	-0.661819	0.000525599
AT1G77885	-0.662875	0.00124534
AT5G22270	-0.663954	0.0304368
AT1G65820	-0.664261	6.82081e-05
AT3G09735	-0.664352	0.00426121
AT1G07240	-0.666931	0.0216429
AT1G49320	-0.667349	0.0151911
AT1G05810	-0.667604	0.0410486
AT1G32170	-0.668157	0.00191299
AT2G35820	-0.668293	0.0253424
AT1G12310	-0.668355	0.00486911
AT2G44130	-0.66863	0.0242085
AT3G23600	-0.669329	6.13215e-05
AT5G66160	-0.670496	0.00927156
AT5G62200	-0.670565	0.0151564
AT5G52780	-0.671882	0.0134791
AT3G61430	-0.673142	5.9153e-05
AT1G07090	-0.673485	0.0335943
AT1G76560	-0.673818	0.0161314
AT4G32150	-0.673972	0.00270036
AT1G01640	-0.67408	0.0363616
AT5G18680	-0.674471	1.55386e-06
AT2G23310	-0.675786	0.00530524
AT4G32530	-0.675876	0.000340383
AT4G34881	-0.676586	4.64041e-05
AT2G43550	-0.677749	0.000360414
AT5G02100	-0.678538	0.0011275
AT1G11700	-0.678589	0.0438744
AT2G15480	-0.679002	0.000489298
AT3G43670	-0.6796	0.000119434
AT5G47810	-0.67997	0.0308006
AT3G62270	-0.680018	0.00121868
AT1G76860	-0.681048	0.0219858
AT5G55050	-0.681404	0.0348414
AT1G62300	-0.681523	0.000113278
AT4G00330	-0.681604	0.0159414
AT1G76200	-0.683847	0.00897448
AT2G47400	-0.685313	0.0233925
AT1G51200	-0.686345	0.000222909
AT4G08685	-0.686579	0.0157987
AT3G45700	-0.68674	0.0474103
AT1G31812	-0.687343	2.24239e-05
AT3G51600	-0.688932	0.0114756
AT5G54960	-0.689411	4.74709e-06
AT1G62990	-0.689619	0.0250659
AT5G54640	-0.690454	0.0348165
AT2G29630	-0.691058	1.59859e-07
AT4G38260	-0.691515	0.0173391
AT3G63200	-0.692699	0.000594435
AT5G56760	-0.692814	0.00254731
AT2G38400	-0.693862	0.0199941
AT5G41410	-0.694011	0.00194466
AT3G03520	-0.694117	0.00152385
AT1G05870	-0.694162	0.00165294
AT1G14450	-0.694726	0.00388269
AT5G12950	-0.694896	0.000541606
AT5G24165	-0.695852	0.00547855
AT1G75900	-0.696747	0.0207841
AT5G64552	-0.698442	0.0459841
AT5G16550	-0.699011	0.00670667
AT1G60730	-0.699673	0.0108618
AT2G45530	-0.699808	0.00629134
AT2G41180	-0.701632	0.0153441
AT1G76690	-0.70243	0.00760463
AT1G17200	-0.704421	0.000826324
AT1G12110	-0.704846	0.000251867
AT3G61550	-0.705855	0.0480181
AT5G03080	-0.706126	0.011683
AT3G20510	-0.706184	0.0105365
AT3G46970	-0.706256	2.15815e-09
AT1G18720	-0.706825	3.8389e-05
AT2G01540	-0.706915	0.044926
AT5G60890	-0.707106	0.0201753
AT3G07570	-0.707539	0.0125476
AT5G25890	-0.707968	6.61004e-06
AT1G66480	-0.708074	0.0397359
AT4G24805	-0.708123	0.00237339
AT4G36648	-0.708475	0.00291348
AT2G44940	-0.709095	0.0412939
AT1G17530	-0.709548	0.00080315
AT4G13180	-0.709748	3.86619e-05
AT3G24100	-0.710052	0.00305927
AT2G46535	-0.712173	0.0183407
AT4G19810	-0.712491	0.0220894
AT3G21510	-0.714031	0.0278539
AT3G54366	-0.714272	0.00927006
AT5G48250	-0.715416	0.000275312
AT1G29300	-0.715933	0.0152934
AT4G36040	-0.716174	0.0108618
AT1G27030	-0.717397	0.00301618
AT1G67940	-0.717981	0.0439908
AT3G56710	-0.718212	0.0458909
AT2G01340	-0.718551	0.0320696
AT3G57090	-0.718901	0.00622716
AT1G75710	-0.719016	0.00223294
AT4G14270	-0.719186	0.00509258
AT1G19670	-0.719793	0.0195136
AT1G65845	-0.720033	0.00726376
AT4G32650	-0.720465	0.0217368
AT2G01420	-0.720823	0.0462554
AT3G22160	-0.721874	0.0206071
AT5G50450	-0.723317	0.00109834
AT2G45970	-0.724342	0.0105785
AT5G60540	-0.724354	0.00020436
AT2G04410	-0.72495	0.00313257
AT1G20620	-0.725	2.31298e-07
AT4G24220	-0.725554	2.0856e-08
AT1G76020	-0.727058	0.00437381
AT3G15210	-0.727147	0.02351
AT1G04250	-0.727607	0.000776757
AT3G27880	-0.727994	0.00632028
AT5G26340	-0.728545	0.00845427
AT2G03440	-0.729078	0.000269605
AT3G13520	-0.729114	0.011858
AT4G35750	-0.729273	5.03113e-05
AT1G66820	-0.729599	0.00756616
AT5G57887	-0.729665	0.0169284
AT5G39760	-0.729687	0.00669469
AT2G45510	-0.729688	0.0485926
AT1G26770	-0.72997	0.0164978
AT3G23090	-0.729995	0.0248456
AT3G03990	-0.730415	0.00161553
AT3G01190	-0.730702	0.0169066
AT3G63160	-0.731188	0.00388809
AT4G13510	-0.731813	0.000105221
AT2G27960	-0.732333	0.0165528
AT4G03820	-0.732725	0.0290734
AT2G20950	-0.733309	0.0246659
AT1G80180	-0.733329	0.00690766
AT3G51000	-0.733805	0.00126487
AT2G38110	-0.733901	9.24476e-05
AT1G47128	-0.734428	3.02745e-08
AT3G09540	-0.734518	0.0062218
AT1G64660	-0.736118	0.00362737
AT5G03460	-0.73705	0.000418925
AT4G17260	-0.737114	0.000371184
AT1G52590	-0.737275	0.00271334
AT3G20660	-0.737571	0.00670781
AT4G39260	-0.738108	0.0275211
AT3G44300	-0.738362	0.010424
AT5G54300	-0.738524	0.0242002
AT4G24140	-0.739377	0.000255074
AT1G12090	-0.739588	0.00664736
AT4G39640	-0.740267	0.00210538
AT3G61200	-0.740415	0.00132833
AT5G67490	-0.741423	0.0132978
AT1G19910	-0.742332	4.05589e-05
AT3G13380	-0.742573	0.00778978
AT1G05340	-0.743755	0.0262865
AT4G12470	-0.744364	0.0345595
AT5G27760	-0.744404	0.0162842
AT2G47000	-0.744699	1.854e-05
AT1G15260	-0.746124	0.00569339
AT1G55850	-0.746302	9.12809e-07
AT5G51570	-0.746662	0.0025601
AT4G14130	-0.748035	0.00142748
AT3G14067	-0.748207	0.000117654
AT5G51040	-0.74822	3.50092e-05
AT4G14400	-0.748442	0.0102697
AT2G34585	-0.749048	0.000710778
AT1G56300	-0.750452	0.00017418
AT1G08770	-0.752556	0.0199941
AT1G62440	-0.753065	0.0257088
AT5G47960	-0.753284	0.0275258
AT5G11740	-0.753335	0.00280833
AT4G09830	-0.753771	0.000256387
AT2G37200	-0.754139	0.00119115
AT1G13110	-0.755043	0.0053913
AT2G48010	-0.758141	0.00437381
AT3G22970	-0.759074	3.85709e-07
AT4G23670	-0.759364	0.00113094
AT5G52790	-0.759653	0.0413501
AT3G13720	-0.759852	0.00346114
AT1G78020	-0.76164	0.000152246
AT1G76060	-0.761986	0.0144264
AT5G50200	-0.762388	2.23017e-05
AT4G34250	-0.762492	0.00439405
AT2G18350	-0.762939	0.00761001
AT4G22212	-0.764294	0.00337781
AT5G58390	-0.765798	0.0357916
AT1G64170	-0.766403	0.00729051
AT1G27930	-0.767985	0.00695154
AT3G01472	-0.768055	1.91139e-07
AT4G13615	-0.768211	0.0137299
AT4G17100	-0.769398	5.95348e-05
AT2G07717	-0.770743	0.0233577
AT3G23805	-0.770822	0.0221106
AT1G14200	-0.771022	4.67114e-05
AT2G37640	-0.771778	0.00630029
AT3G50970	-0.771881	0.00101542
AT2G36380	-0.771935	0.00350582
AT3G01690	-0.772078	0.00039853
AT5G22630	-0.77271	0.00129098
AT2G20780	-0.772842	0.0178986
AT1G76790	-0.774077	0.000779478
AT1G74020	-0.775122	0.000218462
AT4G38690	-0.775272	0.00388435
AT4G00165	-0.775971	0.0320916
AT1G67750	-0.776369	0.00144586
AT5G51440	-0.776376	0.0329202
AT2G23340	-0.77658	0.0276685
AT4G15160	-0.777134	0.00103953
AT5G42860	-0.777322	0.00804595
AT4G09990	-0.777327	0.0332212
AT4G32940	-0.778496	1.58247e-05
AT2G41850	-0.779714	0.00388447
AT2G15830	-0.781206	0.0387343
AT2G01170	-0.782083	0.0105365
AT5G06270	-0.782137	0.0014469
AT3G01520	-0.782622	0.00123644
AT3G50840	-0.783267	0.0169284
AT1G30750	-0.785221	0.00995243
AT2G19570	-0.786385	0.000230136
AT4G32890	-0.787285	0.0307299
AT1G22885	-0.78779	0.0200877
AT5G39050	-0.788001	0.000605628
AT4G18910	-0.788076	0.00281444
AT2G46390	-0.788797	0.0302042
AT5G48412	-0.789787	8.03245e-06
AT5G09520	-0.790165	0.0378311
AT3G10340	-0.790853	1.0634e-05
AT2G39710	-0.79123	0.0368157
AT3G12700	-0.792291	0.00864052
AT1G20823	-0.792972	0.00750281
AT1G65720	-0.792987	1.74669e-05
AT1G77330	-0.794017	0.0024466
AT4G15800	-0.794444	0.00526014
AT1G18390	-0.795178	0.0206915
AT3G58850	-0.795866	0.0479891
AT5G07100	-0.796184	0.0321384
AT1G29395	-0.796814	0.0192583
AT1G65520	-0.797069	0.000856662
AT2G46950	-0.79715	0.0121224
AT2G25260	-0.797753	0.0448666
AT5G62720	-0.797791	2.20337e-05
AT2G32510	-0.798065	0.0414223
AT1G68760	-0.798183	0.00413987
AT4G15910	-0.798759	0.00347379
AT3G16430	-0.799885	0.0125038
AT2G46740	-0.800616	0.000291813
AT1G63840	-0.801282	0.0159414
AT5G65790	-0.802688	0.00210538
AT5G24620	-0.80322	0.0018021
AT3G27150	-0.805736	0.036968
AT3G26770	-0.806878	0.0141131
AT4G38770	-0.806889	0.0119445
AT5G65683	-0.808564	0.000393691
AT4G38540	-0.808927	0.00373287
AT3G26740	-0.80963	2.25858e-08
AT5G26230	-0.810268	0.00413987
AT5G01240	-0.811123	7.27156e-05
AT1G12950	-0.812479	0.0291955
AT5G24735	-0.814557	7.63137e-05
AT1G70690	-0.81579	0.00839355
AT5G25190	-0.816724	0.0142078
AT2G15880	-0.81715	0.0257088
AT1G09560	-0.819674	8.22242e-05
AT3G05880	-0.819994	0.000669937
AT4G00360	-0.82056	0.00213908
AT1G67330	-0.82069	0.000364706
AT5G07110	-0.821478	0.00329016
AT3G63210	-0.822101	4.62596e-05
AT4G14550	-0.824042	0.00192259
AT2G40610	-0.824051	0.00233694
AT4G14440	-0.824157	0.000368674
AT5G43860	-0.824477	0.0229871
AT1G20840	-0.824768	2.11297e-09
AT4G39955	-0.824903	0.0123957
AT1G16060	-0.825302	0.0469455
AT5G37690	-0.828185	0.0153511
AT1G34640	-0.829903	0.0357659
AT1G70460	-0.830074	0.0480436
AT5G64430	-0.830659	0.000650562
AT1G28470	-0.831947	0.040683
AT1G77370	-0.832709	0.00656208
AT4G21620	-0.832949	0.00175203
AT2G19760	-0.834428	0.000201855
AT1G06800	-0.835152	0.0121094
AT2G16720	-0.835184	0.0415336
AT1G62790	-0.835304	0.0346023
AT5G16470	-0.83573	0.000582098
AT4G16750	-0.836962	0.0138054
AT3G59940	-0.837364	0.00376005
AT3G47965	-0.838241	0.0134919
AT2G31585	-0.839165	0.0448666
AT1G25275	-0.839562	0.00698925
AT3G45140	-0.839621	7.81075e-07
AT2G21185	-0.841419	0.0400914
AT3G10960	-0.841441	0.00669867
AT3G29030	-0.841728	0.0025547
AT3G58710	-0.842752	0.0432983
AT5G27930	-0.843472	0.0147142
AT3G23280	-0.843689	7.74634e-08
AT2G44290	-0.843705	0.0204053
AT2G35810	-0.843716	3.44248e-05
AT2G27385	-0.843783	3.00991e-05
AT1G62370	-0.844248	0.0292332
AT1G20440	-0.844374	0.000276024
AT5G66590	-0.845144	0.037043
AT5G35370	-0.845155	3.87704e-05
AT2G25250	-0.845526	0.00726582
AT5G07770	-0.845754	0.0350656
AT1G08250	-0.846279	0.00292711
AT3G13650	-0.847741	0.00270742
AT3G59700	-0.849554	0.0452205
AT2G16710	-0.850176	0.000420439
AT1G20900	-0.852581	0.000220249
AT1G51360	-0.853373	0.024364
AT2G25000	-0.85386	0.018272
AT3G52480	-0.854051	0.0150497
AT5G61640	-0.854543	0.0166493
AT4G00585	-0.855735	0.0026096
AT4G01480	-0.856889	0.00188735
AT5G66490	-0.857991	0.00835142
AT3G15820	-0.858283	0.000606107
AT1G20190	-0.859929	0.00280462
AT1G05300	-0.861342	0.0229022
AT5G51060	-0.861428	0.0292486
AT4G34950	-0.862573	1.46535e-08
AT1G52347	-0.864185	0.0124086
AT2G42900	-0.866221	0.00776001
AT4G37150	-0.866868	0.0201753
AT1G02260	-0.870432	0.00632028
AT3G48720	-0.872681	0.00584385
AT3G26520	-0.875497	6.88999e-05
AT1G21310	-0.877163	0.0493189
AT5G37740	-0.877809	0.000522487
AT4G24130	-0.879873	0.00195859
AT2G04080	-0.882032	0.0258217
AT1G15380	-0.882105	3.6464e-07
AT5G48290	-0.882367	0.0319304
AT5G08410	-0.883193	3.79586e-05
AT3G23170	-0.884602	0.0369853
AT2G29500	-0.88488	0.0329202
AT5G20935	-0.884959	0.00476366
AT4G26060	-0.886945	0.0448666
AT5G20000	-0.887049	6.31506e-05
AT4G34970	-0.887182	0.00870124
AT1G01500	-0.887278	0.00197242
AT5G13210	-0.88784	0.0234171
AT1G03550	-0.88824	0.0365942
AT5G46890	-0.888282	4.10614e-05
AT1G08830	-0.888436	2.93274e-05
AT4G39730	-0.889007	4.0501e-05
AT4G18360	-0.889051	0.0383381
AT1G15040	-0.890354	0.0342037
AT2G41480	-0.8906	0.0220206
AT5G36910	-0.890825	0.000929651
AT3G16570	-0.891346	0.000387262
AT5G66580	-0.892289	0.0165528
AT5G20740	-0.892649	0.0161009
AT1G80830	-0.893254	3.69548e-05
AT4G16146	-0.893432	7.85733e-05
AT3G23800	-0.89364	0.00510194
AT1G32690	-0.894343	0.00106824
AT4G22666	-0.895283	0.011117
AT3G11340	-0.896836	0.015924
AT4G15490	-0.896972	0.000455865
AT2G38390	-0.898552	3.71989e-05
AT3G10930	-0.898663	0.0361729
AT4G02280	-0.899153	0.000583379
AT2G46750	-0.900411	0.00463896
AT3G10190	-0.900711	0.021031
AT1G21680	-0.901395	2.11297e-09
AT1G08940	-0.901542	0.000756977
AT2G29740	-0.904063	0.00219288
AT3G13310	-0.90428	0.00197074
AT5G05960	-0.904845	0.00150907
AT1G26800	-0.906339	0.000351656
AT1G05260	-0.9074	1.11644e-08
AT3G62550	-0.907417	0.000783367
AT1G58100	-0.907732	0.00942877
AT4G04925	-0.907889	0.0066237
AT2G35910	-0.908678	0.00146205
AT1G55265	-0.910096	0.00458805
AT2G21660	-0.910727	0.00215218
AT3G17020	-0.911481	1.19766e-06
AT5G40690	-0.911921	1.97633e-06
AT4G30460	-0.91225	1.23602e-05
AT3G49900	-0.912525	0.0140106
AT5G44920	-0.912909	0.0132039
AT1G23052	-0.916173	0.0264219
AT3G54580	-0.917481	0.0145398
AT4G04630	-0.918069	0.0490164
AT4G32860	-0.919972	0.0243412
AT2G28840	-0.922813	1.09836e-08
AT5G04820	-0.923023	0.00330536
AT3G09020	-0.924258	0.0164522
AT5G49080	-0.925351	0.00158168
AT1G15670	-0.928792	0.000386698
AT3G01290	-0.92885	0.000258314
AT4G30670	-0.933697	0.00451247
AT2G02960	-0.937553	0.0307945
AT1G14860	-0.942303	0.00941927
AT2G25810	-0.942694	0.0428278
AT3G52710	-0.942929	0.00530524
AT4G30140	-0.943423	0.00218642
AT4G27652	-0.943832	0.0098366
AT1G14070	-0.944111	0.0463362
AT5G47740	-0.944584	0.0442778
AT5G63560	-0.944592	0.00440236
AT3G24500	-0.944842	0.000104555
AT1G53785	-0.944888	0.000522487
AT2G14100	-0.945309	0.0078456
AT4G33960	-0.94531	0.00740835
AT5G03240	-0.946627	6.53062e-07
AT2G47540	-0.947963	0.0299877
AT4G18930	-0.948221	2.93274e-05
AT3G10020	-0.949013	0.000166106
AT2G24260	-0.949016	0.00100366
AT5G42900	-0.949218	0.0134378
AT2G23030	-0.950286	0.0333726
AT5G04470	-0.952271	1.39892e-06
AT1G62660	-0.953008	8.94174e-13
AT4G35160	-0.954933	4.56307e-05
AT5G13330	-0.955697	0.000149638
AT1G30700	-0.957321	0.00373287
AT1G53830	-0.960327	0.00033034
AT1G48330	-0.960333	0.0360642
AT3G25190	-0.960827	0.00397198
AT2G39200	-0.963197	0.00155999
AT3G14940	-0.963845	1.18944e-05
AT3G48180	-0.96464	0.0485926
AT5G48560	-0.964649	7.50582e-06
AT5G04950	-0.966283	1.04825e-05
AT3G25250	-0.967316	0.000734248
AT4G29110	-0.967821	0.00358627
AT1G67480	-0.96816	0.000529808
AT5G03230	-0.968823	0.000228929
AT5G17460	-0.96908	0.000583379
AT1G14780	-0.970154	0.0449569
AT5G62350	-0.970627	1.83188e-05
AT5G61350	-0.970649	0.0346077
AT5G22250	-0.970838	0.0223787
AT2G37980	-0.970916	0.00937591
AT5G44020	-0.975101	0.000313026
AT5G43150	-0.977791	0.0015659
AT2G47180	-0.977814	0.00191299
AT5G37550	-0.978791	0.00378875
AT4G37470	-0.979157	4.74362e-06
AT2G22122	-0.980604	7.07599e-06
AT3G25790	-0.9808	0.00927006
AT2G14878	-0.981102	5.77833e-06
AT5G66040	-0.981274	9.90481e-05
AT5G07220	-0.982033	6.55649e-05
AT5G01820	-0.982148	3.21532e-05
AT1G07610	-0.983334	0.000258314
AT3G21380	-0.983676	0.0181968
AT4G01700	-0.983896	0.0043322
AT1G53230	-0.984548	6.489e-07
AT4G11320	-0.985758	4.41268e-06
AT5G65870	-0.985873	0.00521657
AT5G65160	-0.986643	0.00371149
AT3G04570	-0.987114	0.00100646
AT3G14595	-0.988291	0.000499827
AT1G80440	-0.988706	0.00148847
AT4G03320	-0.990055	0.0377568
AT2G19310	-0.996151	0.000716705
AT2G05380	-0.997329	0.000608473
AT5G06630	-0.997884	0.0163269
AT1G11175	-0.998138	0.0404538
AT5G02890	-0.998489	0.000224798
AT2G47360	-1.00048	0.0166373
AT3G12580	-1.0078	1.67542e-09
AT5G01750	-1.00874	0.00980183
AT5G04750	-1.0089	0.000387233
AT5G24570	-1.00902	0.00216445
AT4G39670	-1.00982	0.0316774
AT5G62360	-1.01028	0.00542485
AT1G20390	-1.01032	0.0216612
AT1G70990	-1.01045	0.000789545
AT5G43780	-1.01065	2.66126e-12
AT4G40010	-1.01126	0.00039191
AT5G41400	-1.01129	0.00313257
AT3G47980	-1.01353	0.0437038
AT1G70890	-1.01758	3.83814e-05
AT1G09740	-1.01796	0.000494221
AT3G23190	-1.01865	0.0228863
AT1G12520	-1.01871	1.57564e-12
AT3G20380	-1.01913	0.0132978
AT1G22640	-1.01962	0.00106579
AT5G20630	-1.02095	6.32991e-11
AT3G47210	-1.02102	0.0100108
AT2G15050	-1.02226	0.0185199
AT4G36900	-1.02346	0.00509258
AT3G03000	-1.02405	0.000336887
AT2G18370	-1.0251	0.000258314
AT3G44326	-1.02627	0.0235651
AT2G46490	-1.02815	0.000666009
AT2G43060	-1.02984	9.97719e-05
AT2G02850	-1.03205	2.33748e-05
AT2G26355	-1.03272	0.00134547
AT2G28570	-1.033	0.0238395
AT2G37170	-1.03305	3.1186e-14
AT3G59220	-1.0361	3.15224e-05
AT4G36988	-1.03631	1.81803e-06
AT4G39270	-1.03652	2.02616e-05
AT1G30730	-1.03664	0.00686649
AT5G18310	-1.03711	0.0355085
AT5G53250	-1.03721	4.13206e-08
AT2G01900	-1.0378	0.0308848
AT5G18270	-1.04149	0.00166963
AT5G09440	-1.04162	0.000121469
AT2G15970	-1.04243	6.63258e-10
AT1G11210	-1.04278	0.00988476
AT1G13300	-1.04289	0.000134721
AT3G47380	-1.04327	0.0259512
AT1G69810	-1.04328	0.00241222
AT5G46960	-1.04496	0.0148439
AT3G50300	-1.04645	0.0308478
AT2G38530	-1.04767	2.76614e-05
AT1G62570	-1.04863	3.55898e-11
AT5G47990	-1.04894	0.0217061
AT1G01180	-1.05078	0.0082552
AT2G41660	-1.05141	4.6891e-12
AT2G30930	-1.05162	6.27294e-07
AT3G44550	-1.05166	0.00020685
AT5G12340	-1.05424	0.00157159
AT3G12570	-1.05685	0.0371463
AT3G48450	-1.05846	0.0127201
AT5G25820	-1.05875	0.00076135
AT3G32980	-1.05941	1.41727e-05
AT1G13360	-1.05965	1.34424e-06
AT2G41970	-1.0639	0.0458138
AT5G14730	-1.06564	2.54573e-06
AT1G51090	-1.06565	0.0357255
AT4G35380	-1.0663	0.00929635
AT3G46640	-1.06651	0.000920273
AT5G65170	-1.06769	0.000209666
AT1G52342	-1.06822	0.00195549
AT5G11670	-1.06933	4.96936e-12
AT3G16770	-1.06983	1.58247e-05
AT1G25175	-1.06997	0.000155786
AT3G13910	-1.07029	0.0160931
AT5G25110	-1.07049	0.000233902
AT1G48930	-1.07088	0.00219288
AT5G44380	-1.07136	5.23706e-06
AT5G01830	-1.07161	2.07968e-05
AT5G66052	-1.07347	3.95291e-07
AT3G25830	-1.07441	2.12081e-06
AT3G44540	-1.07592	0.000884484
AT4G32340	-1.07614	5.85248e-09
AT3G53480	-1.07629	3.72555e-05
AT4G01610	-1.07693	1.20058e-07
AT3G04720	-1.07951	7.92955e-07
AT4G39090	-1.08081	4.77096e-11
AT5G26660	-1.08109	0.0295648
AT4G25900	-1.08139	5.0509e-09
AT5G66790	-1.0817	0.00383141
AT1G23040	-1.08334	1.61336e-06
AT4G13660	-1.08676	1.25367e-05
AT2G25850	-1.08941	0.00201918
AT2G34080	-1.09038	0.00111739
AT3G14280	-1.09046	0.00191362
AT3G58550	-1.09072	1.44525e-09
AT1G13340	-1.09483	0.000507853
AT4G32870	-1.09501	0.00707756
AT5G24140	-1.09571	0.00438738
AT4G17800	-1.09635	1.84211e-08
AT4G34131	-1.10029	8.87535e-14
AT2G29750	-1.1009	0.000307173
AT4G01670	-1.10429	0.000178116
AT1G22440	-1.10448	3.6059e-06
AT3G62410	-1.10587	9.83723e-09
AT4G30170	-1.10601	2.4489e-07
AT4G24026	-1.1089	0.00547855
AT1G62710	-1.11068	2.29012e-06
AT1G50560	-1.11163	0.0129559
AT3G56170	-1.11164	1.15643e-05
AT1G19230	-1.11384	0.0228863
AT1G61560	-1.114	0.0205564
AT5G03285	-1.11413	0.00973413
AT1G55330	-1.11424	0.0046175
AT4G02370	-1.11613	1.91139e-07
AT4G16870	-1.11618	0.000744533
AT4G06744	-1.11752	7.56771e-17
AT5G50560	-1.11842	0.00716243
AT5G65495	-1.11861	0.0298325
AT2G01430	-1.11897	0.0435533
AT5G36180	-1.11909	0.00260849
AT2G37760	-1.12002	0.00159202
AT3G52740	-1.12061	1.76507e-05
AT2G39530	-1.1219	0.0137182
AT5G64110	-1.12208	1.11993e-06
AT3G09925	-1.1232	0.0165398
AT1G72230	-1.12381	0.000753524
AT1G52200	-1.12409	0.000128608
AT5G59570	-1.12484	1.5055e-05
AT5G14920	-1.12853	6.7295e-07
AT5G45070	-1.12905	0.0288047
AT1G44160	-1.12959	0.0251011
AT4G28840	-1.12993	0.0233275
AT2G41380	-1.13109	1.3676e-05
AT5G52020	-1.13345	0.0157618
AT5G44550	-1.13477	8.79415e-10
AT4G00080	-1.13501	0.000142161
AT4G33040	-1.13561	0.0224721
AT3G28740	-1.13607	2.31758e-11
AT4G27654	-1.1379	0.0423317
AT5G06570	-1.13919	0.0208613
AT3G05937	-1.14233	0.00117364
AT2G23620	-1.14481	0.0208613
AT5G24155	-1.14584	0.00257716
AT3G23180	-1.14816	0.000848086
AT4G16260	-1.15085	7.35803e-05
AT5G01250	-1.15178	0.0313563
AT5G13200	-1.15234	1.33032e-05
AT4G16190	-1.15253	6.63258e-10
AT5G61340	-1.15276	5.60087e-05
AT3G45410	-1.15367	0.00653046
AT2G21720	-1.15446	0.0369853
AT4G19370	-1.15503	0.0491086
AT2G29330	-1.15802	0.0017392
AT5G15130	-1.16229	4.00736e-08
AT1G69600	-1.16345	0.012299
AT2G04100	-1.16361	0.00233065
AT4G26220	-1.16557	0.00135048
AT2G16760	-1.1656	0.0131207
AT2G16790	-1.16567	0.0207841
AT2G07723	-1.16643	0.00524101
AT3G09270	-1.1667	0.000419037
AT4G12520	-1.16729	6.88001e-10
AT1G60960	-1.16734	7.53181e-05
AT3G26500	-1.16936	0.00159003
AT1G65610	-1.1714	3.5154e-06
AT1G21770	-1.17545	0.000195199
AT3G50740	-1.17727	5.39615e-12
AT1G80340	-1.17734	0.0234873
AT1G20120	-1.17855	0.0368157
AT2G43670	-1.17892	0.0258226
AT5G12420	-1.17923	2.53486e-06
AT5G65925	-1.18172	0.00111461
AT2G37130	-1.18338	7.38616e-08
AT5G13900	-1.18564	0.0114226
AT4G14465	-1.18722	5.53117e-07
AT4G25580	-1.18734	0.00036101
AT1G14160	-1.18852	0.0111817
AT3G51860	-1.19042	0.0011973
AT1G12040	-1.1906	0.000973706
AT2G22470	-1.19075	4.34054e-27
AT1G28330	-1.19262	1.16258e-05
AT1G31935	-1.19392	0.00585058
AT1G47480	-1.19588	7.24679e-06
AT4G23680	-1.1971	9.03323e-05
AT2G28190	-1.19884	1.85015e-07
AT2G27370	-1.1991	0.000553271
AT1G17090	-1.19929	0.0210614
AT5G42825	-1.19948	0.00148682
AT1G21120	-1.20002	0.0204837
AT4G39795	-1.20097	0.00439405
AT4G17215	-1.20121	0.0343702
AT1G73260	-1.20193	4.78794e-09
AT3G46270	-1.20261	0.0448666
AT2G47460	-1.2034	0.0279649
AT3G28345	-1.205	1.47989e-09
AT1G12740	-1.20632	9.69236e-07
AT1G73330	-1.20885	9.49216e-18
AT1G53940	-1.20944	0.00633877
AT5G12880	-1.21046	0.00135123
AT1G21110	-1.21064	5.77302e-05
AT4G39720	-1.21085	0.000710778
AT1G70420	-1.21326	1.09772e-05
AT5G15290	-1.2163	0.024793
AT4G37530	-1.21753	3.47797e-05
AT1G02810	-1.2194	2.43518e-09
AT1G10140	-1.21996	3.323e-06
AT5G01050	-1.22046	0.0219546
AT1G68620	-1.22309	0.000415142
AT1G68050	-1.22341	7.13307e-07
AT5G19410	-1.22439	0.018401
AT3G52561	-1.22682	0.0384986
AT2G36320	-1.22687	3.49967e-10
AT2G30840	-1.22784	0.0352759
AT1G19900	-1.22856	0.000378931
AT2G35380	-1.22989	2.04198e-07
AT3G04010	-1.23119	0.000920273
AT3G01420	-1.23205	1.72481e-08
AT2G21850	-1.23336	0.0059405
AT4G12510	-1.23461	0.00632028
AT3G50260	-1.23495	0.0027326
AT1G75030	-1.23504	0.00505838
AT1G10070	-1.23584	0.00864094
AT2G37360	-1.2384	0.000130078
AT3G27650	-1.24049	0.00837799
AT3G01513	-1.24165	0.00503256
AT2G21045	-1.24443	6.05815e-05
AT3G51350	-1.24591	0.0010956
AT2G32300	-1.24735	4.61673e-10
AT2G37440	-1.24825	0.0159259
AT1G29280	-1.24933	2.39896e-10
AT4G17280	-1.24947	2.2217e-08
AT4G13580	-1.24973	0.000961169
AT5G50760	-1.2554	0.000809884
AT1G74010	-1.2557	0.0243927
AT3G51330	-1.25729	4.23055e-05
AT5G55590	-1.25788	0.0391265
AT1G02520	-1.25862	0.00018265
AT4G15390	-1.25866	2.40647e-09
AT5G01790	-1.25873	6.72752e-08
AT5G63590	-1.26294	8.06897e-05
AT4G23700	-1.26448	0.00645314
AT2G38465	-1.26607	0.000101455
AT2G37120	-1.26672	3.5734e-06
AT4G29610	-1.26701	0.00759398
AT4G34215	-1.26717	0.000657746
AT1G80820	-1.26758	0.00378162
AT5G07322	-1.26937	7.85733e-05
AT2G47890	-1.26947	7.58424e-10
AT1G02390	-1.27264	0.0124709
AT2G23540	-1.27346	1.70373e-10
AT2G28900	-1.27555	3.15286e-08
AT4G33070	-1.27684	0.00280579
AT5G15180	-1.27787	0.00425562
AT5G41040	-1.28095	2.17863e-05
AT2G21840	-1.28194	0.00645314
AT1G48750	-1.28283	2.23619e-08
AT1G64930	-1.28481	0.0492517
AT1G23560	-1.29002	0.0169066
AT4G26530	-1.29082	3.62297e-08
AT3G10912	-1.29099	9.18044e-08
AT5G66390	-1.29314	1.68279e-13
AT4G20110	-1.29347	9.47923e-05
AT1G13930	-1.29735	1.66213e-07
AT1G78340	-1.29762	0.0173532
AT3G23175	-1.29803	0.017512
AT1G58190	-1.29932	0.0155511
AT5G35580	-1.30034	8.51437e-05
AT5G23190	-1.30219	1.34434e-05
AT1G22500	-1.30237	1.63575e-06
AT3G57540	-1.30248	5.72957e-06
AT4G11650	-1.30345	1.10662e-06
AT4G10380	-1.30455	8.67865e-05
AT1G62770	-1.30477	0.000235462
AT3G25930	-1.30789	1.10662e-06
AT3G18170	-1.31002	1.98264e-05
AT4G37410	-1.31118	7.64523e-16
AT1G74770	-1.31209	1.81326e-05
AT4G08555	-1.31361	0.0201654
AT2G36780	-1.31406	0.00665607
AT5G42180	-1.31745	1.61136e-12
AT2G39050	-1.31823	1.58584e-06
AT5G46900	-1.31943	2.0083e-10
AT5G57785	-1.32038	2.22165e-05
AT3G50350	-1.32126	0.0298374
AT3G25640	-1.32148	0.000525799
AT1G02340	-1.32243	0.000527543
AT2G42430	-1.32412	0.00989019
AT2G34910	-1.32562	0.00890949
AT1G74460	-1.327	2.70079e-06
AT5G08240	-1.32971	3.04214e-06
AT1G30650	-1.3353	1.33846e-09
AT1G49450	-1.33603	0.000350185
AT2G43150	-1.3364	3.87205e-11
AT5G54145	-1.3365	0.0332148
AT3G12500	-1.33731	4.06445e-07
AT2G44790	-1.34499	2.31221e-22
AT3G26460	-1.34665	0.00120956
AT5G16770	-1.34668	0.0274586
AT3G26170	-1.3477	0.0254822
AT1G08990	-1.3484	7.33995e-05
AT2G38380	-1.34998	1.43254e-19
AT3G61930	-1.35339	0.00620508
AT3G28210	-1.35493	0.00228786
AT5G45380	-1.35853	5.06086e-07
AT5G63760	-1.35952	0.0108944
AT4G01350	-1.36125	0.00560046
AT1G51830	-1.36339	4.31503e-07
AT1G21100	-1.36787	0.000403162
AT4G12480	-1.36967	0.00112176
AT2G35770	-1.3698	2.70079e-06
AT2G21100	-1.37033	3.69548e-05
AT3G22800	-1.37266	0.00292711
AT5G26310	-1.37367	0.00111682
AT2G39110	-1.37516	6.47642e-05
AT5G56540	-1.37527	2.72447e-08
AT2G44370	-1.37716	2.26603e-06
AT1G14870	-1.37732	1.61381e-10
AT5G42500	-1.37859	6.31768e-08
AT1G31690	-1.37866	0.0214242
AT3G49960	-1.38189	1.45065e-05
AT5G04960	-1.38215	5.5608e-05
AT1G67030	-1.38882	5.14242e-09
AT1G07590	-1.39006	1.96235e-05
AT1G26250	-1.39059	0.0129408
AT4G18610	-1.39092	0.00726582
AT2G25090	-1.39111	0.00162338
AT5G07130	-1.39392	3.03604e-07
AT5G14180	-1.39424	0.0350095
AT4G36610	-1.39585	0.000942499
AT1G78990	-1.39776	2.59629e-07
AT4G28940	-1.40015	8.4791e-07
AT2G21180	-1.4009	0.0140106
AT2G36090	-1.40514	0.00318155
AT5G64060	-1.40774	0.0207771
AT4G30450	-1.40813	3.82543e-05
AT1G61590	-1.40954	2.27928e-11
AT4G20390	-1.41297	5.64659e-10
AT3G22600	-1.41389	3.6001e-11
AT2G14900	-1.4142	2.78677e-05
AT1G05700	-1.41476	0.0207841
AT1G67365	-1.41499	0.0368454
AT5G18020	-1.418	0.0369853
AT1G68850	-1.42188	3.58448e-09
AT5G05500	-1.42227	8.7253e-08
AT2G28960	-1.42531	0.00290169
AT1G03790	-1.42557	3.2151e-06
AT1G24430	-1.42772	0.00962694
AT1G54040	-1.42834	0.0061679
AT1G04220	-1.42837	7.24945e-11
AT5G54230	-1.42878	3.75351e-09
AT2G40080	-1.43106	3.75351e-09
AT5G07475	-1.43144	0.000127809
AT1G51840	-1.43274	0.0217465
AT2G28160	-1.43466	0.00111432
AT2G03200	-1.44195	2.55975e-08
AT5G43520	-1.44324	1.34434e-05
AT1G05240	-1.44383	7.5419e-05
AT2G28110	-1.44458	2.85463e-07
AT2G19900	-1.44459	0.00776001
AT2G40340	-1.44739	0.0112984
AT4G40070	-1.44743	0.000199403
AT4G30320	-1.44923	0.0361729
AT3G19660	-1.45391	0.00359191
AT5G22890	-1.45407	1.58247e-05
AT3G60140	-1.45412	1.98351e-09
AT3G10815	-1.45441	0.0241818
AT5G39090	-1.45589	0.00845537
AT5G56080	-1.4619	0.0012534
AT1G51860	-1.46241	0.000176632
AT1G43160	-1.46324	0.000127663
AT2G15220	-1.46343	0.0311919
AT3G04060	-1.46378	2.75002e-05
AT4G12270	-1.46707	0.00960461
AT5G14330	-1.46709	2.07433e-13
AT1G61050	-1.46753	0.0469128
AT5G47950	-1.47033	0.000626257
AT5G14130	-1.47322	0.000256515
AT1G78000	-1.47427	2.83944e-10
AT2G26820	-1.4747	0.03766
AT4G25090	-1.47743	0.00212903
AT4G15120	-1.47775	0.0437038
AT3G14680	-1.48236	2.66126e-12
AT4G02270	-1.48438	5.43567e-05
AT1G30870	-1.48487	1.45246e-07
AT5G17820	-1.48605	2.37005e-14
AT2G35270	-1.48691	0.00299367
AT2G28670	-1.48735	8.15735e-26
AT1G51890	-1.48831	0.00837799
AT4G28110	-1.48961	0.0241225
AT4G35060	-1.49382	8.68428e-10
AT1G07560	-1.49415	0.0290422
AT3G13610	-1.49429	0.000166003
AT3G09390	-1.49525	4.35295e-10
AT1G65690	-1.49914	0.000843614
AT5G59680	-1.49928	0.0121441
AT4G05200	-1.50099	0.00210486
AT3G24020	-1.50277	6.49142e-08
AT5G42510	-1.51077	8.62448e-06
AT4G25790	-1.51099	0.000871021
AT2G47485	-1.5131	8.32871e-07
AT4G13235	-1.51364	0.0448666
AT5G67400	-1.51547	8.05939e-09
AT2G33830	-1.52462	7.21828e-07
AT2G18050	-1.52536	7.12612e-08
AT5G57530	-1.52812	0.00547855
AT2G40370	-1.52855	3.09548e-09
AT5G40730	-1.52888	3.17037e-10
AT1G70850	-1.52965	1.16774e-06
AT5G60660	-1.53088	8.08634e-11
AT5G10230	-1.53131	0.00130446
AT1G71910	-1.53135	0.0406494
AT1G79860	-1.53558	0.0286275
AT2G25940	-1.53608	9.03026e-06
AT1G72200	-1.53977	5.9153e-05
AT4G38080	-1.54174	8.74617e-18
AT4G40090	-1.54251	5.14242e-09
AT2G18540	-1.5467	0.0378311
AT3G49780	-1.55136	8.02293e-11
AT4G30650	-1.55246	5.6394e-13
AT5G64100	-1.55273	3.74946e-24
AT3G11550	-1.55552	2.2327e-16
AT1G07550	-1.55609	0.0458459
AT2G36100	-1.55612	8.40285e-20
AT4G02090	-1.55723	0.000188288
AT1G01580	-1.55767	0.000582705
AT3G55150	-1.55802	0.0119417
AT5G44610	-1.56163	2.99535e-12
AT3G24650	-1.56204	2.38447e-10
AT2G32270	-1.56422	0.000421422
AT3G22240	-1.56608	3.99339e-07
AT5G24410	-1.57158	0.00435849
AT2G39430	-1.57196	1.23409e-18
AT5G57240	-1.57386	0.0458909
AT5G40010	-1.57566	0.0304368
AT1G18860	-1.58014	0.00447471
AT1G17860	-1.58109	5.51279e-19
AT2G35000	-1.58747	0.000294469
AT4G28890	-1.58783	0.0012562
AT5G45220	-1.588	0.0187511
AT2G34610	-1.59335	0.0233577
AT4G11830	-1.59533	0.00046305
AT3G54810	-1.59546	0.00490995
AT2G21640	-1.59578	0.000893548
AT3G53510	-1.59597	1.64811e-06
AT1G73120	-1.59819	2.2598e-10
AT1G19530	-1.59943	1.93965e-09
AT4G15610	-1.60002	4.57827e-12
AT5G35110	-1.60085	0.00213908
AT1G65510	-1.60168	0.00235813
AT2G26410	-1.60249	0.0233577
AT5G25810	-1.60326	2.0083e-10
AT1G02360	-1.61054	4.2871e-11
AT1G70170	-1.61651	0.000158793
AT5G58010	-1.61685	0.000659549
AT4G25820	-1.61844	9.71181e-11
AT5G07390	-1.61972	0.0235912
AT1G07985	-1.62258	0.000145967
AT4G12545	-1.62285	2.57267e-05
AT5G60250	-1.63133	5.37899e-05
AT3G26470	-1.63483	1.13305e-13
AT5G39190	-1.63646	9.56244e-06
AT2G30210	-1.63671	3.25372e-18
AT2G39380	-1.63699	0.0151119
AT1G30370	-1.63859	2.1826e-07
AT4G14630	-1.64074	0.00292711
AT3G14060	-1.64173	1.72008e-05
AT5G53110	-1.64631	1.74653e-05
AT5G52300	-1.64723	0.00157028
AT2G41690	-1.64905	0.0413501
AT5G47530	-1.64913	0.00334391
AT1G62980	-1.64941	3.4146e-06
AT5G02090	-1.6523	4.29553e-05
AT2G05440	-1.65417	3.5734e-06
AT4G36880	-1.65644	2.44113e-18
AT1G18980	-1.65673	2.1164e-09
AT3G09220	-1.65742	7.19041e-11
AT5G58860	-1.65945	4.69891e-20
AT1G49310	-1.6605	1.52557e-05
AT1G36180	-1.6619	2.23309e-11
AT5G66400	-1.66373	0.00047531
AT4G29340	-1.66619	0.00561975
AT2G34500	-1.66882	3.39641e-06
AT2G47130	-1.6689	6.74231e-11
AT5G58910	-1.67046	0.00430176
AT5G57260	-1.67068	0.0352759
AT1G56320	-1.67365	1.27952e-05
AT5G09480	-1.67537	1.54712e-15
AT4G37340	-1.67804	0.00281657
AT1G09195	-1.67852	0.0157097
AT4G26010	-1.67916	5.75027e-09
AT4G14060	-1.67989	0.0240858
AT4G31940	-1.67993	0.0066237
AT4G20000	-1.67995	0.0143557
AT5G43350	-1.68024	7.57645e-16
AT3G52790	-1.68581	0.000122577
AT4G15400	-1.68589	4.24367e-05
AT5G23950	-1.69034	0.0273116
AT1G14960	-1.6945	8.9083e-07
AT4G22610	-1.69525	0.0249086
AT5G09530	-1.6955	6.03506e-54
AT1G02310	-1.6975	0.0359365
AT5G47450	-1.69764	3.70859e-19
AT3G55230	-1.70511	5.52079e-33
AT5G20860	-1.70666	0.0124093
AT1G02700	-1.71016	0.0439804
AT1G02900	-1.71024	1.28953e-15
AT3G54040	-1.7109	3.11483e-18
AT1G12560	-1.71498	1.7761e-05
AT1G64590	-1.71684	2.69374e-11
AT3G06390	-1.71736	1.1881e-13
AT3G53230	-1.72176	4.25083e-15
AT4G19690	-1.7251	9.32541e-07
AT1G71740	-1.73109	0.00632912
AT5G57625	-1.73134	3.60057e-10
AT4G28850	-1.7336	0.000139091
AT1G29090	-1.73597	3.50991e-10
AT3G50980	-1.74265	3.94379e-05
AT1G73190	-1.74281	0.00870124
AT3G22620	-1.74399	2.09236e-53
AT1G29640	-1.74532	2.22165e-05
AT4G04990	-1.74597	0.000862205
AT2G31980	-1.75132	7.12612e-08
AT4G17785	-1.75166	0.00826024
AT5G13580	-1.75259	8.33573e-19
AT4G13860	-1.75582	0.0330183
AT5G47980	-1.76547	0.0242941
AT4G03540	-1.7656	0.0295094
AT3G46330	-1.76601	0.0436523
AT5G15970	-1.76735	3.09548e-09
AT4G17340	-1.76804	2.13756e-33
AT5G06090	-1.76863	0.000106571
AT5G05290	-1.77098	2.53701e-05
AT1G18970	-1.7746	0.00454425
AT5G51160	-1.77479	0.00586097
AT2G38610	-1.7773	0.00280339
AT1G53270	-1.77871	0.0248096
AT5G06200	-1.78317	0.0259953
AT2G19970	-1.78327	2.1826e-07
AT5G15960	-1.78471	0.000115622
AT3G27884	-1.78502	0.043033
AT1G70880	-1.787	0.000146257
AT5G40780	-1.78793	6.12796e-09
AT3G59930	-1.79387	1.61842e-06
AT2G48140	-1.79446	5.90968e-20
AT5G59520	-1.79892	6.94331e-07
AT1G13830	-1.80085	7.98627e-07
AT1G17960	-1.80832	4.23523e-06
AT3G53980	-1.81297	1.33234e-09
AT2G01520	-1.81774	1.14606e-10
AT3G10710	-1.81779	1.25367e-05
AT1G67328	-1.82248	0.004217
AT4G00700	-1.82536	3.51624e-08
AT5G20045	-1.82571	0.0236373
AT1G54540	-1.82861	2.80923e-05
AT1G64940	-1.82976	0.000605628
AT2G27389	-1.83948	0.0126649
AT4G25480	-1.83956	0.00224081
AT1G67100	-1.83996	0.00148682
AT5G66690	-1.8401	6.71929e-19
AT3G45710	-1.84091	3.55898e-11
AT3G11430	-1.85412	6.00578e-14
AT1G09350	-1.8603	0.0368672
AT5G40590	-1.86812	0.000725604
AT5G23240	-1.88461	1.44738e-13
AT3G19920	-1.88473	0.00343265
AT2G44010	-1.89059	1.30342e-05
AT1G19960	-1.89801	0.00313949
AT4G19720	-1.90445	7.40693e-05
AT4G38390	-1.90458	0.0207841
AT4G12550	-1.90985	9.9069e-06
AT1G08670	-1.91856	0.00358124
AT5G64120	-1.91897	6.99746e-19
AT3G48020	-1.92504	0.00212856
AT2G44380	-1.92995	3.44595e-12
AT4G02830	-1.93402	0.000258314
AT1G65970	-1.93799	1.58247e-05
AT2G43390	-1.93838	0.0106776
AT1G03700	-1.94507	0.0439711
AT5G38895	-1.94806	0.0131084
AT4G12330	-1.95197	4.75969e-07
AT2G40170	-1.96661	0.00269845
AT3G55880	-1.97728	0.000371693
AT1G32560	-1.97738	1.29724e-08
AT1G61810	-1.97879	0.000102286
AT2G48130	-1.98068	7.64835e-22
AT3G55090	-1.9821	1.33839e-08
AT5G06330	-1.98484	8.04599e-06
AT4G10020	-1.98607	0.0308231
AT4G19680	-1.98629	0.0386914
AT2G05510	-1.9933	6.4857e-21
AT5G63600	-1.99987	1.01626e-33
AT5G24090	-2.03462	2.05489e-06
AT1G08320	-2.03531	2.1826e-07
AT1G54095	-2.03553	0.0155788
AT2G43570	-2.03802	0.0182819
AT3G30720	-2.04689	0.0224721
AT5G09978	-2.05239	0.00542498
AT5G03570	-2.05457	0.00943107
AT5G01490	-2.05541	0.015544
AT3G50400	-2.05914	1.75927e-06
AT2G35300	-2.06243	1.43716e-06
AT2G45220	-2.07263	1.85244e-26
AT1G18100	-2.07366	0.000451369
AT5G10120	-2.10506	0.00274502
AT2G42350	-2.12304	7.60842e-08
AT3G04530	-2.12969	0.00431644
AT5G67430	-2.13178	5.95136e-07
AT5G40420	-2.13908	0.0184103
AT2G01530	-2.14774	3.26329e-16
AT4G33730	-2.14788	0.0124709
AT5G06760	-2.16853	0.00224848
AT3G24300	-2.16883	1.93145e-17
AT5G43540	-2.18761	0.0378311
AT1G61080	-2.1927	0.00632028
AT2G29950	-2.19695	0.0271816
AT5G07330	-2.20131	0.0165528
AT4G36600	-2.22021	0.0229861
AT2G25890	-2.22334	3.4146e-06
AT1G05200	-2.24232	2.86249e-06
AT2G43860	-2.24857	0.00167202
AT3G53040	-2.33344	1.33833e-20
AT1G52990	-2.34876	0.000261398
AT1G47980	-2.35717	0.00216267
AT1G02850	-2.36908	2.3765e-06
AT2G47780	-2.41865	0.0335169
AT4G22070	-2.44481	1.40564e-05
AT5G53230	-2.44856	0.00787257
AT5G01300	-2.47134	0.0113383
AT5G24240	-2.48873	0.00123079
AT5G14490	-2.51819	0.0119417
AT2G42530	-2.54056	2.66126e-12
AT1G48130	-2.54089	2.31623e-05
AT4G15740	-2.54213	7.99325e-05
AT4G11393	-2.55002	0.00223648
AT4G07820	-2.57668	1.64098e-08
AT2G37750	-2.5818	6.4857e-21
AT5G55410	-2.58713	0.0140106
AT5G24130	-2.59273	0.0130142
AT2G47770	-2.63897	4.24769e-06
AT3G08860	-2.63946	2.1164e-09
AT1G70440	-2.6554	0.000217626
AT1G17170	-2.73028	4.69891e-20
AT2G02240	-2.73457	0.00620508
AT3G49580	-2.76262	1.12705e-05
AT2G37820	-2.82012	0.00366437
AT2G14610	-2.84037	1.80405e-06
AT4G39130	-2.85307	0.0169066
AT1G05650	-2.89854	0.0208613
AT2G38340	-2.93959	0.00232483
AT4G08620	-2.96004	0.0268361
AT1G30170	-2.96047	0.00269845
AT1G66040	-3.00933	0.0194191
AT5G61250	-3.1358	0.0356719
AT2G44460	-3.14181	1.87154e-07
AT1G71370	-3.4851	0.000710778
AT5G44440	-3.82723	4.946e-20
AT4G20260	-4.61081	0.0127864
AT3G11620	-6.93584	0.00412211
AT3G59060	-8.37504	3.86707e-06
AT1G34220	-8.67206	2.06178e-06
AT2G46640	-8.93892	1.61544e-06
AT2G07751	-9.6318	0.024793
AT3G03780	-23.2941	4.89751e-09
AT1G80380	-24.777	1.5122e-05

## Sheet: Hypergeometic test
Hypergeometric (Fisher's exact) test in Fig. 2e
Intersection	Total	A	B	Overlap	Formula in R	log10(p)	Random chance overlap	Enrich ratio
G.PIFQ vs ML1:PIF4	32504	376	266	77	phyper(76,376,32128,266, lower.tail=FALSE, log.p=TRUE)	-85.2398	3.08	25
G.PIFQ vs SUC2:PIF4	32504	376	492	32	phyper(31,376,32128,492, lower.tail=FALSE, log.p=TRUE)	-14.3558	5.69	5.62
ML1:PIF4 vs SUC2:PIF4	32504	266	492	10	phyper(9,266,32238,492, lower.tail=FALSE, log.p=TRUE)	-2.1128	4.03	2.48
Hypergeometric (Fisher's exact) test in Fig. 2f
Intersection	Total	A	B	Overlap	Formula in R	log10(p)	Random chance overlap	Enrich ratio
G.PIFQ vs ML1:PIF4	32504	905	309	70	phyper(69,905,31599,309, lower.tail=FALSE, log.p=TRUE)	-42.1675	8.6	8.14
G.PIFQ vs SUC2:PIF4	32504	905	1273	177	phyper(176,905,31599,1273, lower.tail=FALSE, log.p=TRUE)	-72.6226	35.44	4.99
ML1:PIF4 vs SUC2:PIF4	32504	309	1273	35	phyper(34,309,32195,1273, lower.tail=FALSE, log.p=TRUE)	-7.67136	12.1	2.89
