# Supplementary material for: The epidermis coordinates thermoresponsive growth through the phyB-PIF4-auxin pathway
Source: Nat Commun. 2020 Feb 26;11:1053. doi: 10.1038/s41467-020-14905-w (PMC7044213; doi:10.1038/s41467-020-14905-w)
Supplement: Supplementary file 5 — Supplementary Data 2 [file 41467_2020_14905_MOESM5_ESM.xlsx]

## Sheet: Sheet1
Supplementary Data 2. List of epidermal or vascular PIF4-regulated genes and auxin-regulated genes. Differentially expressed genes in hypocotyls after 120-minute auxin treatment were defined as auxin-regulated genes (Chapman et al., 2012).
Global PIF quartet-regulated genes		epidermal PIF4-regulated genes		vascular PIF4-regulated genes		Auxin(picloram)-regulated genes
UP	DOWN	UP	DOWN	UP	DOWN	UP	DOWN
AT4G35240	AT1G78080	AT1G59890	AT3G48350	AT5G65930	AT2G44310	AT4G37770	AT4G21870
AT2G42790	AT2G38110	AT4G35240	AT4G36080	AT5G64520	AT1G31580	AT1G77330	AT2G23600
AT2G42780	AT2G03240	AT2G24200	AT5G15310	AT2G43010	AT3G62660	AT4G08040	AT1G76990
AT2G42750	AT5G20000	AT2G28250	AT4G30620	AT5G56040	AT5G06860	AT2G22810	AT1G80050
AT4G20020	AT5G08380	AT2G33070	AT3G07340	AT2G28250	AT2G18280	AT1G21400	AT4G12440
AT1G62610	AT4G13510	AT5G64520	AT1G74940	AT4G13830	AT4G39100	AT1G52560	AT2G45660
AT5G56040	AT1G20450	AT5G61200	AT4G36850	AT5G55520	AT1G22360	AT1G01120	AT1G60040
AT2G28250	AT5G65920	AT4G35720	AT1G28600	AT2G26400	AT3G02180	AT4G34250	AT1G59810
AT3G11402	AT5G41080	AT1G27565	AT5G45820	AT1G58180	AT1G78080	AT1G67650	AT3G01260
AT2G24200	AT5G51820	AT4G27160	AT5G15020	AT4G26640	AT3G59350	AT4G26080	AT4G03060
AT5G64520	AT1G52590	AT4G31380	AT1G56430	AT3G54670	AT3G11410	AT5G57050	AT1G01310
AT5G61200	AT5G64860	AT3G29634	AT5G25610	AT4G22970	AT5G04170	AT5G64750	AT3G54720
AT2G01422	AT5G60540	AT1G03880	AT5G22390	AT5G45520	AT1G67340	AT1G55870	AT1G31820
AT5G27940	AT4G33700	AT2G46970	AT4G18570	AT1G53490	AT5G11970	AT2G39350	AT3G28960
AT1G19320	AT3G44190	AT4G27170	AT3G46540	AT3G21210	AT5G25610	AT1G69260	AT2G38760
AT2G42170	AT2G05630	AT2G21910	AT4G14620	AT3G52040	AT4G17870	AT3G29575	AT5G61590
AT3G59060	AT3G16250	AT5G44440	AT3G49260	AT2G32860	AT2G47710	AT5G65800	AT4G39940
AT4G13830	AT4G10120	AT4G32280	AT4G19170	AT3G12060	AT4G24690	AT4G22780	AT5G23660
AT5G43270	AT4G24610	AT4G37770	AT4G19380	AT3G52050	AT3G23430	AT3G12110	AT4G32980
AT1G58180	AT3G26580	AT2G01422	AT5G24420	AT3G28420	AT1G80310	AT5G57625	AT1G69440
AT2G40920	AT2G31040	AT1G52990	AT5G64170	AT2G36355	AT4G24780	AT5G66590	AT5G58680
AT3G03830	AT1G17145	AT5G07010	AT5G43870	AT5G38930	AT5G03455	AT2G28210	AT5G65010
AT4G32280	AT5G53570	AT4G27140	AT1G06360	AT4G35810	AT3G15580	AT1G68560	AT3G02020
AT2G17070	AT1G26800	AT2G34700	AT5G12950	AT3G10680	AT1G03220	AT2G39130	AT3G20015
AT4G28720	AT2G47410	AT2G19660	AT4G16990	AT1G09060	AT4G34180	AT3G54830	AT4G16563
AT4G37770	AT5G02940	AT2G38530	AT3G06840	AT5G50915	AT2G10410	AT1G14500	AT1G16530
AT3G55240	AT2G22450	AT1G02340	AT4G23670	AT4G35720	AT1G72010	AT2G24600	AT3G07525
AT1G15580	AT3G18930	AT1G06080	AT4G39640	AT1G09470	AT4G29350	AT5G54710	AT2G44140
AT3G09450	AT5G63420	AT5G05965	AT2G41180	AT4G38070	AT3G54950	AT1G21910	AT3G12830
AT5G18020	AT4G01090	AT2G05580	AT1G78270	AT4G22513	AT5G11770	AT4G13040	AT3G60690
AT5G47590	AT1G74100	AT2G43050	AT4G29700	AT5G65770	AT1G27130	AT1G44830	AT3G61900
AT1G29450	AT2G20960	AT5G35525	AT1G33811	AT4G26260	AT2G38210	AT1G36060	AT2G40200
AT2G43590	AT1G31350	AT3G48260	AT2G28150	AT1G65390	AT5G41810	AT1G77640	AT4G17880
AT4G31380	AT1G79440	AT5G02540	AT1G77280	AT1G14440	AT2G15890	AT2G21590	AT5G15830
AT5G01740	AT1G69270	AT1G75450	AT1G66190	AT3G12860	AT2G18440	AT2G37940	AT2G27990
AT4G34770	AT1G33590	AT3G60650	AT1G27130	AT5G27330	AT4G39420	AT2G40000	AT1G61820
AT5G18050	AT1G62430	AT2G27380	AT5G51750	AT4G09950	AT5G58375	AT5G27000	AT4G21760
AT2G22810	AT5G39210	AT4G14130	AT1G53880	AT4G11820	AT3G44010	AT4G05190	AT1G77920
AT5G12050	AT1G76700	AT4G28720	AT1G74090	AT1G26760	AT4G36032	AT2G22470	AT2G17890
AT5G44260	AT4G26400	AT5G18050	AT5G67350	AT1G56110	AT4G37830	AT2G14890	AT1G02300
AT1G29430	AT3G53800	AT5G18010	AT3G01550	AT5G14510	AT1G22070	AT5G46750	AT2G38170
AT5G57760	AT1G04620	AT3G27250	AT3G53540	AT1G13650	AT3G05990	AT2G44080	AT1G48260
AT2G21220	AT3G21750	AT5G65800	AT3G45140	AT1G60640	AT4G14430	AT5G66200	AT3G17510
AT5G18030	AT1G04400	AT1G47980	AT4G13495	AT2G31840	AT4G26080	AT5G01830	AT4G24010
AT1G29500	AT2G31800	AT5G53980	AT1G17147	AT5G27120	AT3G12120	AT3G54400	AT2G32530
AT3G03850	AT5G56550	AT1G28815	AT3G60140	AT5G02520	AT1G64950	AT5G08790	AT2G32540
AT2G19660	AT5G40910	AT4G14140	AT4G38420	AT5G44750	AT4G12300	AT5G55630	AT5G57180
AT2G45210	AT1G02810	AT5G65390	AT1G23390	AT3G10040	AT2G18840	AT5G05660	AT5G39210
AT5G02760	AT4G19510	AT3G48970	AT3G22970	AT5G57190	AT1G28680	AT3G44740	AT3G02380
AT3G17580	AT2G47800	AT2G18969	AT1G70420	AT1G78320	AT2G37180	AT2G20050	AT1G76560
AT4G38825	AT1G56300	AT1G52890	AT5G50670	AT1G63310	AT1G77920	AT5G45720	AT1G76420
AT5G02540	AT1G78020	AT3G21330	AT1G67400	AT3G60840	AT2G15090	AT4G13190	AT3G21870
AT5G62280	AT5G57035	AT1G75830	AT5G46690	AT1G69490	AT5G12940	AT3G24715	AT2G27420
AT2G23630	AT1G09140	AT1G73190	AT5G35777	AT3G02380	AT3G20820	AT2G36910	AT3G48350
AT2G33790	AT1G10760	AT1G27670	AT1G05630	AT5G52570	AT2G47910	ATCG00120	AT3G49340
AT1G69570	AT3G18290	AT1G13430	AT4G02420	AT5G10950	AT1G51650	AT3G27580	AT2G46650
AT2G47240	AT3G03640	AT5G66080	AT5G62000	AT1G76310	AT4G23400	AT4G02330	AT1G13080
AT1G80130	AT3G23280	AT1G18400	AT5G53450	AT3G07610	AT1G02305	AT1G27770	AT4G39480
AT2G43610	AT2G40030	AT4G16515	AT1G69900	AT1G23410	AT1G12810	AT3G60640	AT3G44970
AT3G21330	AT5G63780	AT5G01330	AT2G14750	AT2G22610	AT4G04800	AT5G43700	AT5G47990
AT4G37160	AT2G17450	AT1G16850	AT3G24460	AT2G47880	AT1G68300	AT1G19220	AT4G12320
AT5G65390	AT3G44550	AT3G15540	AT5G07460	AT1G76780	AT2G34490	AT3G59900	AT4G13290
AT1G66100	AT1G69830	AT1G65310	AT2G27420	AT4G25340	AT1G01610	AT5G20820	AT3G26290
AT5G59780	AT1G14200	AT5G06720	AT1G13110	AT5G51810	AT1G49140	AT4G12980	AT3G26330
AT2G47140	AT2G37120	AT5G14920	AT4G04610	AT2G42960	AT1G32450	AT5G15160	AT2G34490
AT1G54200	AT3G04290	AT5G66400	AT3G24140	AT4G05520	AT1G56220	AT3G49670	AT1G67110
AT5G03545	AT1G66880	AT1G33790	AT1G18590	AT5G48060	AT3G14310	AT5G50915	AT1G13710
AT2G43510	AT4G31510	AT1G70710	AT3G52520	AT3G52900	AT3G48690	AT4G36780	AT3G13730
AT5G04970	AT5G59450	AT1G78970	AT5G26000	AT5G05210	AT2G28200	AT1G23730	AT4G39510
AT5G19890	AT3G17770	AT4G38825	AT1G78830	AT4G14490	AT3G02770	AT5G28510	AT5G04330
AT5G52900	AT4G11300	AT1G52190	AT5G61420	AT3G22060	AT3G19680	AT1G47600	AT3G61630
AT5G42530	AT4G09020	AT1G49570	AT3G23840	AT5G20970	AT4G25780	AT5G18670	AT2G47430
AT1G67110	AT1G67750	AT1G06350	AT4G14040	AT3G01670	AT3G26290	AT5G63810	AT1G44050
AT4G31730	AT3G52800	AT1G75590	AT2G03530	AT5G35940	AT1G07890	AT4G26140	AT3G13760
AT1G76240	AT1G68690	AT4G30290	AT1G53920	AT3G15550	AT5G24470	AT5G08130	AT5G54040
AT2G39770	AT3G46970	AT5G18020	AT2G22200	AT4G12620	AT3G03150	AT1G27210	AT4G39130
AT3G01190	AT4G23250	AT4G34770	AT3G47420	AT1G51405	AT5G13050	AT1G30240	AT3G55630
AT5G10970	AT3G57880	AT3G13980	AT5G10150	AT1G73870	AT2G01410	AT4G30990	AT5G42800
AT1G21910	AT1G70100	AT3G20470	AT3G53960	AT5G19300	AT1G54010	AT4G38120	AT5G07580
AT4G14690	AT1G76790	AT1G05680	AT1G58280	AT1G76740	AT1G71170	AT4G03140	AT5G56840
AT5G25160	AT4G15620	AT5G39865	AT4G23250	AT2G28620	AT1G17100	AT3G54810	AT1G44160
AT5G35525	AT1G19300	AT5G61660	AT3G56060	AT2G36690	AT3G05490	AT5G20230	AT2G47220
AT5G54370	AT4G26080	AT2G14900	AT2G29940	AT4G23800	AT1G72030	AT1G64670	AT2G36800
AT3G51400	AT1G07520	AT1G10550	AT3G55240	AT5G35210	AT3G11660	AT1G18400	AT4G16750
AT1G29920	AT1G28330	AT5G48900	AT5G17880	AT1G29380	AT1G78660	AT1G50110	AT5G67190
AT5G45820	AT1G17100	AT5G22500	AT5G25840	AT4G31800	AT1G78680	AT1G75080	AT1G18330
AT2G40900	AT3G50760	AT2G43610	AT1G25450	AT5G14440	AT2G45430	AT5G38970	AT4G37980
AT5G05810	AT3G16910	AT3G29575	AT2G41850	AT5G27550	AT1G71695	AT1G31880	AT4G21190
AT2G23130	AT2G29310	AT5G10430	AT3G04290	AT2G11910	AT5G48150	AT1G55610	AT2G03050
AT1G26790	AT4G32060	AT4G23030	AT5G03380	AT1G20610	AT2G25450	AT3G13380	AT2G37440
AT1G54890	AT3G01420	AT1G53490	AT1G15260	AT1G59540	AT3G10525	AT4G37390	AT1G68110
AT2G32100	AT3G09220	AT3G05150	AT5G24380	AT5G57120	AT5G40390	AT4G38900	AT5G10410
AT3G13980	AT2G42330	AT5G63650	AT2G36970	AT3G05060	AT2G02760	AT2G40620	AT1G08920
AT2G47440	AT4G13250	AT5G67060	AT1G18810	AT1G69570	AT3G44320	AT2G42380	AT5G07670
AT3G61460	AT2G28190	AT4G29020	AT1G78850	AT3G23020	AT3G26450	AT3G58120	AT5G14160
AT1G72510	AT5G42650	AT3G59900	AT2G32100	AT5G11780	AT3G55450	AT3G03680	AT5G66830
AT2G14820	AT4G29700	AT2G05510	AT5G63800	AT1G49870	AT2G43018	AT5G12300	AT3G23410
AT5G48490	AT3G47820	AT5G25190	AT2G42600	AT4G16008	AT5G54500	AT5G04870	AT5G61290
AT2G41430	AT3G08760	AT2G20750	AT2G01520	AT1G23280	AT2G40765	AT4G27280	AT1G62540
AT1G18400	AT5G49280	AT5G51680	AT4G37800	AT4G11080	AT4G12080	AT5G04020	AT1G62560
AT1G62510	AT2G40570	AT2G48090	AT4G36880	AT3G12320	AT1G57680	AT4G31000	AT2G28110
AT1G30760	AT5G45350	AT4G32440	AT2G41290	AT5G13770	AT4G28240	AT5G64220	AT2G47180
AT2G37030	AT2G40370	AT5G15160	AT1G21130	AT5G57350	AT4G29210	AT3G03000	AT4G12890
AT1G05680	AT1G78995	AT1G08500	AT3G53720	AT3G05130	AT4G09460	AT2G41110	AT4G32940
AT3G15250	AT4G18240	AT2G32300	AT4G39940	AT5G60930	AT1G22770	AT4G32810	AT1G72030
AT1G14280	AT4G22690	AT3G05890	AT1G21540	AT3G24080	AT2G36830	AT1G30870	AT2G38180
AT1G06080	AT4G39950	AT1G30760	AT2G29670	AT2G46630	AT1G64780	AT1G62430	AT5G08460
AT5G57685	AT5G16830	AT4G25260	AT3G48720	AT3G15080	AT3G50760	AT2G22125	AT5G39110
AT3G12320	AT5G55050	AT5G44260	AT5G04950	AT1G34355	AT3G51520	AT3G03050	AT5G39180
AT1G12010	AT5G17700	AT1G76240	AT2G21140	AT4G17000	AT5G58900	AT5G16910	AT1G50960
AT1G69160	AT5G14730	AT1G62981	AT2G38780	AT2G07170	AT2G27820	AT4G07960	AT1G03850
AT1G71030	AT4G34900	AT1G20190	AT5G47500	AT2G29890	AT3G21750	AT3G28180	AT5G11930
AT1G23720	AT4G23680	AT1G78450	AT4G22690	AT2G43650	AT5G57070	AT5G26220	AT3G03190
AT3G42800	AT1G32920	AT4G32460	AT1G75900	AT1G16630	AT3G47070	AT1G55620	AT1G27710
AT3G16150	AT3G26910	AT3G22840	AT1G52880	AT4G39770	AT5G37600	AT4G13195	AT4G30450
AT3G25190	AT3G13380	AT1G76500	AT4G08870	AT2G44820	AT5G65660	AT4G16120	AT5G56100
AT5G62920	AT2G21660	AT5G02260	AT1G35350	AT1G55460	AT1G69870	AT5G03730	AT1G21360
AT4G36850	AT3G26080	AT5G10625	AT1G06830	AT3G58660	AT4G04330	AT1G29690	AT3G21260
AT1G15750	AT5G21940	AT5G03960	AT4G04570	AT5G07810	AT2G22425	AT5G24580	AT3G15720
AT2G37600	AT5G24150	AT4G30410	AT4G19520	AT3G22660	AT1G06640	AT4G34530	AT4G19720
AT2G40880	AT1G69870	AT5G25460	AT2G42330	AT3G52110	AT1G55190	AT1G30820	AT1G28480
AT4G32860	AT4G11660	AT5G01740	AT1G29090	AT4G14330	AT5G67280	AT5G18470	AT2G41250
AT2G28630	AT1G51830	AT1G60060	AT5G13840	AT5G47320	AT1G75750	AT4G01010	AT5G59720
AT3G14370	AT2G48010	AT3G20100	AT1G01600	AT3G47570	AT1G75800	AT1G77390	AT1G30280
AT5G66985	AT2G42600	AT5G66590	AT5G27420	AT5G60030	AT2G20560	AT2G41830	AT1G72416
AT5G60530	AT5G52450	AT5G07000	AT5G49730	AT3G55340	AT3G16460	AT5G64660	AT4G21320
AT2G43060	AT3G23570	AT1G30750	AT2G43800	AT1G07180	AT4G38460	AT4G23220	AT4G30110
AT5G66080	AT4G31550	AT5G04330	AT5G55620	AT2G36200	AT2G22170	AT4G00970	AT2G36950
AT3G45210	AT2G19810	AT5G50915	AT5G40380	AT3G51720	AT2G33855	AT4G23180	AT5G03380
AT1G15040	AT3G24460	AT5G49330	AT4G09760	AT5G10170	AT1G78995	AT4G23190	AT5G39760
AT2G43820	AT1G03220	AT1G76180	AT1G49490	AT3G29670	AT1G49240	AT1G17060	AT2G33880
AT5G52570	AT1G75020	AT5G15780	AT2G47240	AT2G40360	AT5G25280	AT3G14620	AT3G22740
AT5G03120	AT4G30140	AT4G24275	AT1G19670	AT1G55200	AT2G38540	AT1G74110	AT4G36830
AT5G04190	AT5G15970	AT1G44970	AT5G41410	AT5G55920	AT3G04880	AT5G09970	AT4G15440
AT5G09970	AT1G08980	AT3G20130	AT3G51600	AT5G24380	AT4G15093	AT4G37370	AT2G35640
AT4G08300	AT3G48360	AT3G05800	AT4G18205	AT4G03210	AT3G44100	AT5G57220	AT4G15620
AT3G15430	AT4G21570	AT5G13930	AT5G44050	AT1G50140	AT5G27280	AT1G01600	AT1G72500
AT2G36050	AT5G41810	AT1G19530	AT4G31805	AT5G37180	AT2G45560	AT1G75450	AT5G62360
AT1G76090	AT4G00970	AT1G64640	AT3G50840	AT4G26660	AT1G07050	AT2G41510	AT2G33990
AT1G67030	AT1G77500	AT1G36060	AT5G61270	AT1G21810	AT1G13670	AT5G53290	AT1G48740
AT4G13580	AT3G55430	AT1G10560	AT1G73360	AT3G20150	AT3G09030	AT2G34930	AT1G60960
AT4G27310	AT2G05810	AT2G27370	AT4G25940	AT3G19050	AT1G80460	AT1G61180	AT1G52000
AT5G60860	AT1G05340	AT3G12710	AT4G02850	AT3G05330	AT1G23010	AT1G61100	AT1G52100
AT5G44750	AT4G21070	AT3G55230	AT3G14760	AT1G64860	AT5G61820	AT3G04210	AT1G52130
AT3G16410	AT1G51700	AT2G32990	AT3G55110	AT2G38720	AT3G12260	AT1G56540	AT3G16450
AT4G16515	AT2G25690	AT1G75500	AT5G61290	AT1G69730	AT4G00040	AT1G05380	AT2G34600
AT4G14130	AT2G42450	AT1G12845	AT1G53700	AT1G53140	AT4G02520	AT3G24870	AT2G44130
AT3G05730	AT5G61600	AT5G12940	AT1G54050	AT5G17160	AT1G07310	AT5G55040	AT5G60310
AT5G25460	AT5G47500	AT1G52590	AT4G15620	AT3G11500	AT4G12320	AT2G16485	AT1G49490
AT1G24530	AT2G36390	AT1G54000	AT2G25200	AT5G33300	AT5G17330	AT3G51120	AT2G15300
AT2G42485	AT3G57520	AT3G54400	AT4G22560	AT1G74560	AT1G77885	AT1G75490	AT2G31160
AT4G38860	AT1G14370	AT4G22810	AT5G11610	AT3G52150	AT5G22270	AT5G49700	AT5G58500
AT2G23290	AT1G73500	AT2G42870	AT1G51805	AT4G14200	AT1G65820	AT3G12610	AT2G27360
AT3G18200	AT2G46650	AT5G15150	AT2G45150	AT1G79150	AT3G09735	AT1G76700	AT3G27650
AT5G07000	AT2G43550	AT4G14690	AT5G23940	AT5G62410	AT1G07240	AT2G47440	AT5G55370
AT1G13670	AT3G26740	AT4G08300	AT5G22270	AT1G53250	AT1G49320	AT3G62570	AT1G32540
AT2G47550	AT4G13770	AT5G57620	AT3G56400	AT5G38720	AT1G05810	AT4G02100	AT4G33150
AT1G73830	AT4G03820	AT5G59010	AT1G53780	AT1G74710	AT1G32170	AT2G17880	AT3G63210
AT1G49200	AT4G01610	AT2G39980	AT2G31230	AT2G37690	AT2G35820	AT1G69570	AT1G07610
AT3G54500	AT3G01440	AT3G14370	AT2G43445	AT4G08580	AT1G12310	AT5G54510	AT3G50440
AT2G40330	AT1G16370	AT5G38200	AT3G50480	AT1G75100	AT2G44130	AT1G08500	AT4G16690
AT1G26210	AT1G60700	AT1G56120	AT5G08070	AT4G32720	AT3G23600	AT1G64640	AT4G37150
AT5G36910	AT2G18670	AT3G14210	AT1G53350	AT1G69070	AT5G66160	AT3G30775	AT2G32510
AT1G22900	AT4G22592	AT1G01470	AT4G13840	AT4G30800	AT5G62200	AT1G56410	AT5G67080
AT3G46280	AT1G09070	AT2G28670	AT4G09420	AT5G61020	AT5G52780	AT4G19120	AT1G35310
AT1G58280	AT2G46600	AT2G36120	AT1G45201	AT5G23910	AT3G61430	AT3G54510	AT1G24020
AT3G48260	AT2G28900	AT4G14560	AT5G03350	AT3G17360	AT1G07090	AT2G41480	AT1G70660
AT3G02380	AT2G38210	AT5G02760	AT3G16670	AT4G20980	AT1G76560	AT3G12670	AT3G53200
AT2G05070	AT4G17240	AT4G16670	AT5G66740	AT3G01160	AT4G32150	AT4G37890	AT5G61420
AT3G25717	AT5G13730	AT3G23030	AT5G52320	AT5G66210	AT1G01640	AT1G55450	AT5G07690
AT5G23730	AT1G62710	AT1G55120	AT5G04150	AT3G24660	AT5G18680	AT2G41380	AT5G60890
AT1G05010	AT3G56880	AT4G33420	AT3G23570	AT3G48500	AT2G23310	AT4G22530	AT3G48920
AT2G40475	AT4G39940	AT5G01210	AT2G46650	AT3G02650	AT4G32530	AT5G66460	AT3G46130
AT1G64640	AT2G22190	AT3G47340	AT1G13650	AT3G10530	AT4G34881	AT5G04980	AT5G59780
AT5G10430	AT4G28940	AT1G11545	AT5G26920	AT5G59850	AT2G43550	AT2G41070	AT1G49010
AT1G07180	AT3G26470	AT2G38090	AT5G03390	AT1G18370	AT5G02100	AT1G17440	AT3G10113
AT5G46890	AT5G44060	AT4G17695	AT5G04660	AT4G26190	AT1G11700	AT3G59290	AT3G15510
AT3G01060	AT1G63090	AT1G20900	AT2G38720	AT1G64880	AT2G15480	AT1G05020	AT2G22770
AT4G17460	AT4G36030	AT1G36940	AT2G39880	AT1G42430	AT3G43670	AT1G03800	AT5G04950
AT1G14350	AT2G21130	AT5G58960	AT1G21250	AT3G05320	AT5G47810	AT1G20900	AT4G19170
AT2G04570	AT1G60590	AT5G15230	AT4G23290	AT4G37750	AT3G62270	AT3G26840	AT1G77760
AT3G16670	AT3G28080	AT3G16180	AT1G22890	AT3G58650	AT1G76860	AT5G57090	AT3G21670
AT5G52070	AT5G17760	AT5G02490	AT3G52525	AT4G08310	AT5G55050	AT3G23150	AT4G34950
AT3G47500	AT4G39570	AT4G35350	AT5G51850	AT3G61320	AT1G62300	AT3G25730	AT1G68170
AT2G40230	AT1G70700	AT1G26945	AT1G21270	AT1G45180	AT4G00330	AT2G40940	AT1G70260
AT1G13245	AT4G00165	AT3G09440	AT1G52040	AT4G22860	AT1G76200	AT1G04310	AT2G37450
AT2G05540	AT4G23260	AT2G39430	AT3G54600	AT3G18600	AT2G47400	AT1G05010	AT2G37460
AT5G48900	AT5G15130	AT3G12610	AT1G56250	AT3G55010	AT1G51200	AT5G21120	AT3G28130
AT4G33220	AT4G17250	AT2G36885	AT5G42530	AT3G57660	AT4G08685	AT5G25190	AT4G01430
AT4G34760	AT5G15870	AT3G23510	AT5G65730	AT5G62500	AT3G45700	AT1G07000	AT4G01450
AT5G58580	AT4G01130	AT5G66390	AT1G52905	AT2G04630	AT1G31812	AT1G72470	AT4G08300
AT5G06980	AT1G08920	AT2G34790	AT2G42130	AT2G16880	AT3G51600	AT5G61010	AT5G64700
AT2G05100	AT3G28070	AT5G12050	AT3G26280	AT3G44750	AT5G54960	AT3G15370	AT3G25190
AT3G04320	AT5G63790	AT5G22580	AT4G12020	AT4G24175	AT1G62990	AT1G69530	AT2G47810
AT1G02340	AT3G52520	AT1G13710	AT2G36770	AT3G51800	AT5G54640	AT1G26770	AT5G42965
AT2G46870	AT3G47080	AT2G06850	AT2G39310	AT5G63700	AT2G29630	AT1G62980	AT1G76790
AT2G39710	AT1G65900	AT2G34070	AT1G54040	AT3G07050	AT4G38260	AT1G12560	AT1G06160
AT1G52190	AT4G01460	AT3G43270	AT4G23600	AT5G52950	AT3G63200	AT3G45970	ATMG01000
AT1G74790	AT3G25770	AT2G02230	AT1G24020	AT5G17230	AT5G56760	AT4G38400	ATMG00570
AT5G54270	AT5G64905	AT5G63810	AT2G16380	AT2G45950	AT2G38400	AT3G45960	AT2G02980
AT1G15670	AT3G45650	AT2G14890	AT1G62975	AT5G52910	AT5G41410	AT1G26730	AT1G73220
AT4G38400	AT5G65870	AT2G36100	AT1G56240	AT3G29280	AT3G03520	AT1G61340	AT5G03700
AT5G57780	AT2G44450	AT2G37640	AT4G23260	AT4G05190	AT1G05870	AT2G41170	AT2G45220
AT2G41940	AT3G56590	AT2G38080	AT1G53785	AT1G08560	AT1G14450	AT3G49980	AT5G19730
AT5G15410	AT3G28340	AT1G53180	AT3G56710	AT3G23670	AT5G12950	AT4G05010	AT3G04760
AT5G19970	AT2G22200	AT2G40610	AT1G71696	AT5G55820	AT5G24165	AT1G26380	AT3G17370
AT2G40400	AT2G27830	AT3G11550	AT5G38020	AT1G68790	AT1G75900	AT1G30730	AT5G66520
AT4G35770	AT5G38020	AT2G47930	AT3G10570	AT3G22790	AT5G64552	AT4G20830	AT4G24300
AT2G47490	AT4G09570	AT5G42180	AT3G58990	AT3G54500	AT5G16550	AT5G02200	AT3G52790
AT4G36670	AT4G24160	AT3G23050	AT1G72140	AT3G14770	AT1G60730	AT5G22500	AT5G62130
AT1G60060	AT4G19230	AT1G68810	AT2G32200	AT5G15950	AT2G45530	AT5G52490	AT1G24110
AT2G38940	AT1G30040	AT5G44670	AT3G55130	AT3G57550	AT2G41180	AT3G25500	AT3G47430
AT2G42870	AT1G73540	AT1G45130	AT2G34810	AT2G34640	AT1G76690	AT5G07760	AT4G10600
AT2G39390	AT3G63160	AT2G10940	AT3G22740	AT5G22650	AT1G17200	AT5G54650	AT4G02850
AT2G24762	AT1G76360	AT1G04310	AT5G10250	AT5G16720	AT1G12110	AT2G43410	AT5G52120
AT4G22666	AT5G66880	AT1G64390	AT1G52400	AT4G02930	AT3G61550	AT5G54500	AT3G47420
AT3G47295	AT2G38780	AT1G03870	AT5G54145	AT5G15550	AT5G03080	AT5G22940	AT4G35530
AT3G16660	AT2G40095	AT3G05880	AT1G17600	AT3G57930	AT3G20510	AT3G11420	AT1G19150
AT4G19820	AT2G40270	AT5G05180	AT4G11460	AT3G44050	AT3G46970	AT4G25420	AT1G50280
AT2G36620	AT1G68050	AT1G09250	AT3G46370	AT3G14900	AT1G18720	AT1G09350	AT3G50840
AT3G30180	AT1G06620	AT1G09460	AT5G14200	AT3G55060	AT2G01540	AT3G28340	AT3G22104
AT1G22882	AT4G32340	AT4G03190	AT5G42800	AT1G58290	AT5G60890	AT3G62660	AT1G18810
AT1G65310	AT4G28400	AT3G28290	AT3G19020	AT5G17900	AT3G07570	AT4G39640	AT4G02075
AT5G20970	AT3G09390	AT3G28160	AT1G03495	AT3G02760	AT5G25890	AT1G08010	AT1G60590
AT2G27228	AT3G46640	AT4G13850	AT5G24770	AT4G02400	AT1G66480	AT5G26930	AT1G65570
AT5G47450	AT3G19970	AT2G45050	AT1G77960	AT5G42540	AT4G24805	AT5G37500	AT1G56650
AT1G36060	AT5G66480	AT4G25390	AT1G52000	AT1G61000	AT4G36648	AT4G18970	AT1G48750
AT1G09460	AT3G13080	AT5G25110	AT3G08770	AT5G48530	AT2G44940	AT5G45670	AT4G00165
AT1G22230	AT2G39880	AT4G27260	AT3G52550	AT1G65470	AT1G17530	AT5G38930	AT3G45840
AT4G24275	AT2G20560	AT5G03170	AT1G55450	AT3G27550	AT4G13180	AT2G14960	AT2G18890
AT1G14210	AT3G52180	AT5G53830	AT4G14400	AT5G16750	AT3G24100	AT2G23170	AT4G10390
AT1G62380	AT5G63560	AT4G18970	AT4G21760	AT1G06720	AT2G46535	AT1G59500	AT4G35030
AT3G55010	AT2G23320	AT1G30280	AT1G06160	AT2G27840	AT4G19810	AT1G14920	AT5G35380
AT1G03870	AT3G48280	AT1G52730	AT5G17700	AT4G08940	AT3G21510	AT4G21200	AT3G11870
AT4G12520	AT3G26980	AT1G25230	AT5G25880	AT2G01250	AT3G54366	AT5G51810	AT3G16560
AT5G15950	AT4G26090	AT4G14465	AT1G35310	AT5G60040	AT5G48250	AT1G15550	AT1G68570
AT4G29310	AT2G22300	AT3G59350	AT1G06100	AT4G29920	AT1G29300	AT2G14900	AT2G37900
AT4G12470	AT2G16900	AT5G53590	AT5G57220	AT1G12920	AT4G36040	AT1G74670	AT2G40460
AT3G53420	AT1G58807	AT2G36870	AT5G33370	AT4G22000	AT1G27030	AT1G79840	AT3G45680
AT1G72430	AT5G50450	AT3G01220	AT1G52030	AT2G40650	AT1G67940	AT1G09460	AT3G53960
AT2G46830	AT5G62720	AT5G47370	AT3G01140	AT2G23360	AT3G56710	AT2G02010	AT3G01440
AT1G48040	AT4G24570	AT1G61580	AT4G13575	AT5G45600	AT2G01340	AT1G15040	AT2G01890
AT3G47420	AT2G41850	AT5G37790	AT5G37990	AT3G49730	AT3G57090	AT3G47340	AT2G38310
AT3G24020	AT1G78990	AT1G04250	AT3G56410	AT5G23070	AT1G75710	AT1G02930	AT2G40330
AT5G66390	AT2G28400	AT5G51670	AT4G14060	AT3G49160	AT4G14270	AT1G02920	AT3G08860
AT1G11545	AT3G51860	AT4G38400	AT3G08860	AT2G18220	AT1G19670	AT1G69920	AT1G56700
AT3G15540	AT5G23010	AT1G62380	AT1G12030	AT3G49990	AT1G65845	AT5G41080	AT3G22040
AT5G22940	AT3G11020	AT1G77330	AT5G56490	AT2G32880	AT4G32650	AT2G11005	AT5G53160
AT3G07720	AT5G05190	AT4G32290	AT3G48650	AT1G56510	AT2G01420	AT3G55430	AT4G06746
AT3G47470	AT2G32020	AT1G07420	AT5G54710	AT1G04530	AT3G22160	AT4G19460	AT1G74890
AT5G55930	AT1G09940	AT3G54030	AT2G43100	AT5G58120	AT5G50450	AT5G62220	AT1G10470
AT4G14940	AT3G55450	AT5G54380	AT2G35700	AT5G59830	AT2G45970	AT1G03520	AT3G48100
AT3G56290	AT5G61440	AT2G40970	AT4G29050	AT5G62390	AT5G60540	AT3G17420	AT5G62920
AT1G73870	AT3G47960	AT3G28180	AT1G15125	AT4G18905	AT2G04410	AT1G67930	AT1G19050
AT5G44670	AT1G63720	AT1G72510	AT1G78370	AT3G49601	AT1G20620	AT5G23350	AT4G35750
AT2G44940	AT1G33610	AT4G08950	AT1G66090	AT1G02730	AT4G24220	AT5G23360	AT4G28270
AT3G55500	AT5G06870	AT5G66920	AT3G19710	AT5G50565	AT1G76020	AT4G00850	AT3G49130
AT4G35350	AT5G59520	AT3G22620	AT5G24240	AT4G05410	AT3G15210	AT1G33240	AT5G19560
AT1G53830	AT1G63740	AT5G12250	AT1G63710	AT5G59080	AT1G04250	AT4G28490	AT3G23380
AT2G38310	AT2G30250	AT5G16000	AT3G03190	AT1G19990	AT3G27880	AT3G60630	AT2G39705
AT1G43860	AT4G36500	AT3G05020	AT5G54720	AT3G59040	AT5G26340	AT3G25610	AT5G38020
AT3G12920	AT1G58561	AT5G21105	AT3G02020	AT5G66540	AT2G03440	AT4G01410	AT2G24580
AT3G45700	AT5G48380	AT1G09570	AT1G05675	AT1G44446	AT3G13520	AT4G17460	AT3G54990
AT5G42880	AT5G10380	AT4G08150	AT1G14250	AT1G17990	AT4G35750	AT5G47370	AT3G57520
AT2G39450	AT2G14080	AT1G20620	AT1G65860	AT2G02160	AT1G66820	AT5G02490	AT1G74940
AT2G44180	AT2G43100	AT2G38120	AT3G16530	AT5G21160	AT5G57887	AT5G56000	AT1G78020
AT2G39180	AT3G50260		AT5G23010	AT3G63440	AT5G39760	AT5G67060	AT4G39795
AT4G34610	AT5G24620		AT4G03060	AT5G48360	AT2G45510	AT3G23640	AT5G27350
AT1G78100	AT5G66900		AT2G20870	AT4G19820	AT1G26770	AT3G25900	AT5G27360
AT4G15550	AT5G58430		AT4G13770	AT1G09900	AT3G23090	AT5G15150	AT2G41180
AT5G14780	AT2G23010		AT5G07690	AT4G02110	AT3G03990	AT4G32880	AT5G13730
AT5G15850	AT2G19710		AT2G33850	AT3G14890	AT3G01190	AT3G50890	AT1G21410
AT5G22580	AT5G39580		AT1G55940	AT5G52440	AT3G63160	AT5G53980	AT1G77000
AT3G23150	AT1G72940		AT1G62560	AT5G36002	AT4G13510	AT5G46880	AT4G03156
AT1G10370	AT3G12580		AT1G65450	AT3G10690	AT2G27960	AT1G70920	AT5G51970
AT5G47610	AT1G53170		AT1G12570	AT3G01410	AT4G03820	AT5G56030	AT1G78450
AT1G01490	AT2G38465		AT5G55720	AT4G32190	AT2G20950	AT1G68620	AT5G24150
AT2G32300	AT5G11070		AT5G43500	AT4G13495	AT1G80180	AT1G52750	AT5G24155
AT4G25050	AT3G15530		AT3G04210	AT3G56070	AT3G51000	AT1G73480	AT4G22753
AT1G23030	AT4G02410		AT2G42485	AT1G69200	AT2G38110	AT1G80280	AT4G37220
AT1G21400	AT1G29090		AT3G58000	AT5G63850	AT1G47128	AT5G17780	AT5G45650
AT2G47990	AT5G66052		AT4G17860	AT1G80810	AT3G09540	AT1G21580	AT4G37925
AT1G14920	AT3G14050		AT4G28160	AT3G04260	AT1G64660	AT3G45230	AT5G23270
AT5G15210	AT1G74950		AT1G62540	AT5G16180	AT5G03460	AT4G10020	AT1G54730
AT2G17230	AT1G72910		AT4G00970	AT1G80750	AT4G17260	AT3G05550	AT5G48850
AT2G32990	AT4G23060		AT3G21950	AT3G55400	AT1G52590	AT2G43060	AT3G14770
AT5G51670	AT4G01950		AT4G30200	AT2G34620	AT3G20660	AT1G52830	AT1G35560
AT2G29650	AT5G61380		AT4G17470	AT3G20430	AT4G39260	AT3G23050	AT1G48820
AT4G28190	AT4G26530		AT1G16410	AT1G29720	AT3G44300	AT4G14560	AT2G19580
AT5G64940	AT1G59590		AT1G66100	AT3G54470	AT5G54300	AT3G15540	AT5G48010
AT4G34350	AT3G11410		AT5G07700	AT4G00780	AT4G24140	AT3G23030	AT1G70700
AT5G01210	AT2G29720		AT1G31690	AT3G43590	AT1G12090	AT4G32280	AT5G25810
AT5G03170	AT5G26570		AT2G43440	AT1G63810	AT4G39640	AT3G62100	AT5G11590
AT1G04800	AT5G46780		AT2G04032	AT5G57130	AT3G61200	AT2G01200	AT1G72930
AT3G58120	AT5G03720		AT5G62760	AT3G25760	AT5G67490	AT1G15580	AT1G31050
AT4G22212	AT1G74430		AT5G64800	AT4G08950	AT1G19910	AT1G62770	AT3G29670
AT1G75500	AT1G80850		AT2G15042	AT5G06980	AT3G13380	AT4G25260	AT3G29680
AT4G21870	AT3G25610		AT5G51950	AT5G67320	AT1G05340	AT5G62340	AT3G50300
AT3G48700	AT1G64065		AT1G53950	AT3G12270	AT4G12470	AT3G59690	AT5G16410
AT1G61580	AT2G32970		AT3G02410	AT5G19260	AT5G27760	AT1G01110	AT5G47980
AT4G17170	AT1G75000		AT5G66640	AT5G44635	AT2G47000	AT4G23060	AT1G45090
AT1G69760	AT2G23590		AT1G07910	AT5G22390	AT1G15260	AT1G19870	AT1G60310
AT1G13730	AT5G51970		AT4G25692	AT5G67270	AT1G55850	AT1G19180	AT3G28705
AT5G48920	AT4G22753		AT3G59060	AT1G52730	AT5G51570	AT3G17860	AT3G45755
AT1G77330	AT3G52430		AT1G53887	AT4G35570	AT4G14130	AT1G26945	AT3G60565
AT1G20190	AT3G62410		AT1G67850	AT2G22795	AT3G14067	AT4G26540	AT5G20760
AT3G57040	AT1G65860		AT2G38810	AT4G34670	AT5G51040	AT4G31110	AT5G28405
AT2G47930	AT2G16586		AT3G54320	AT5G11240	AT4G14400	AT5G66310	AT1G78090
AT5G57660	AT1G76600		AT1G80380	AT3G02640	AT2G34585	AT4G39830	AT5G15900
AT1G31170	AT1G65390			AT3G27350	AT1G56300	AT5G12220	AT1G07440
AT4G10340	AT3G18950			AT5G63160	AT1G08770	AT2G03850	AT1G07450
AT5G26200	AT3G27210			AT5G63550	AT1G62440	AT2G42430	AT2G43530
AT4G12420	AT1G15890			AT5G55660	AT5G47960	AT3G58190	AT2G43535
AT2G36100	AT5G47960			AT1G62390	AT5G11740	AT5G01540	AT4G29700
AT2G21560	AT4G22980			AT2G43110	AT4G09830	AT5G12940	AT5G48040
AT2G42220	AT1G42990			AT3G56430	AT2G37200	AT1G51800	AT1G63800
AT1G61520	AT4G33980			AT1G29220	AT1G13110	AT1G51820	AT1G01420
AT4G23690	AT3G15500			AT5G14760	AT2G48010	AT5G56040	AT4G34138
AT4G39640	AT4G24110			AT5G48490	AT3G22970	AT1G25320	AT1G30530
AT5G01810	AT1G69900			AT3G48710	AT4G23670	AT1G34110	AT3G62550
AT1G07150	AT5G19240			AT1G61870	AT5G52790	AT2G25790	AT1G03320
AT5G35970	AT5G54860			AT3G04820	AT3G13720	AT2G41820	AT1G11700
AT1G71970	AT1G13210			AT2G16460	AT1G78020	AT1G62440	AT1G18265
AT1G68810	AT3G47570			AT1G70200	AT1G76060	AT1G02660	AT1G32570
AT1G13300	AT1G27940			AT3G59540	AT5G50200	AT3G61680	AT1G33055
AT1G70230	AT1G70740			AT3G54660	AT4G34250	AT2G45420	AT1G43020
AT2G31380	AT3G07650			AT1G17360	AT2G18350	AT5G06080	AT1G47400
AT2G45050	AT2G18193			AT1G18550	AT4G22212	AT2G28305	AT1G50290
AT1G32900	AT4G03205			AT4G18480	AT5G58390	AT5G15580	AT1G58460
AT1G21050	AT4G30350			AT3G11964	AT1G64170	AT3G02170	AT1G66190
AT5G60660	AT5G04340			AT5G42990	AT1G27930	AT5G56170	AT1G68500
AT5G22390	AT3G02800			AT3G48090	AT3G01472	AT5G16590	AT1G72510
AT1G09310	AT2G44370			AT1G61580	AT4G13615	AT2G41280	AT1G73210
AT4G14550	AT1G78280			AT5G62270	AT4G17100	AT5G38940	AT2G01755
AT2G19800	AT2G46510			AT1G29320	AT2G07717	AT4G29140	AT2G05270
AT5G44190	AT1G52000			AT1G72050	AT3G23805	AT3G02570	AT2G05910
AT3G24080	AT4G02200			AT2G46830	AT1G14200	AT1G64660	AT2G07000
AT3G55230	AT5G47230			AT1G24100	AT2G37640	AT3G12710	AT2G13660
AT4G30170	AT5G06865			AT3G55500	AT3G50970	AT5G44680	AT2G15020
AT2G47450	AT4G22780			AT3G19650	AT2G36380	AT1G11000	AT2G17710
AT1G52070	AT5G44070			AT5G41020	AT3G01690	AT2G30040	AT2G20625
AT1G75100	AT3G16720			AT5G50110	AT5G22630	AT3G09940	AT2G21185
AT5G64170	AT5G65300			AT5G16250	AT2G20780	AT2G43290	AT2G25735
AT3G58700	AT5G64870			AT5G56030	AT1G76790	AT3G13080	AT2G34010
AT2G42620	AT5G51440			AT1G76280	AT1G74020	AT2G20370	AT3G03700
AT3G09600	AT4G37610			AT1G15660	AT4G38690	AT3G24495	AT3G12320
AT4G08870	AT3G18690			AT5G49660	AT4G00165	AT4G01680	AT3G16670
AT2G28260	AT4G04460			AT5G64940	AT1G67750	AT1G58220	AT3G19030
AT1G32190	AT1G52342			AT1G69770	AT5G51440	AT2G03500	AT3G29305
AT1G04530	AT4G15975			AT1G33040	AT2G23340	AT2G40260	AT3G44450
AT3G28550	AT4G21390			AT4G37820	AT4G15160	AT2G19800	AT3G45900
AT4G15160	AT2G22500			AT3G61650	AT5G42860	AT1G64330	AT3G46880
AT1G04250	AT4G23170			AT5G64840	AT4G09990	AT3G15500	AT3G52360
AT5G67030	AT1G72920			AT2G17560	AT4G32940	AT4G37590	AT3G52480
AT1G76990	AT5G42900			AT1G69580	AT2G41850	AT4G05020	AT3G61840
AT1G55960	AT1G74000			AT1G26460	AT2G15830	AT3G44200	AT4G00910
AT5G13180	AT5G08790			AT5G60990	AT2G01170	AT5G28290	AT4G05095
AT3G27170	AT4G25580			AT1G48160	AT5G06270	AT3G14440	AT4G10910
AT4G08930	AT1G59218			AT3G50360	AT3G01520	AT1G30100	AT4G12930
AT1G26920	AT5G63770			AT5G14640	AT3G50840	AT1G69870	AT4G17215
AT3G11690	AT4G37370			AT1G44910	AT1G30750	AT1G27460	AT4G17585
AT1G22400	AT1G23710			AT3G52660	AT2G19570	AT1G80760	AT4G21920
AT3G07050	AT3G46930			AT1G19520	AT4G32890	AT5G64330	AT4G21930
AT4G14750	AT1G32560			AT1G10120	AT1G22885	AT1G79280	AT4G23493
AT5G47560	AT4G36550			AT2G33800	AT5G39050	AT3G18610	AT4G23890
AT5G19940	AT5G26030			AT2G05120	AT4G18910	AT5G56220	AT4G28290
AT4G09320	AT1G73080			AT5G03850	AT2G46390	AT4G39390	AT4G29110
AT1G19740	AT5G13210			AT5G08420	AT5G48412	AT2G01190	AT4G31330
AT2G47160	AT5G42050			AT1G15940	AT5G09520	AT1G79700	AT4G33666
AT3G12610	AT5G60100			AT2G19870	AT3G10340	AT5G21930	AT4G33960
AT5G11420	AT5G47070			AT1G10510	AT2G39710	AT5G39860	AT4G37235
AT5G42180	AT5G01542			AT3G22420	AT3G12700	AT1G19300	AT4G38060
AT5G46240	AT1G79310			AT3G59670	AT1G20823	AT1G42470	AT4G39675
AT2G34060	AT1G33560			AT5G65900	AT1G65720	AT1G22530	AT5G04000
AT5G45100	AT5G64310			AT4G21180	AT1G77330	AT4G36010	AT5G05250
AT3G59400	AT5G40920			AT1G59990	AT4G15800	AT3G07010	AT5G14110
	AT3G08720			AT4G15030	AT1G18390	AT5G04310	AT5G15360
	AT3G19200			AT5G63950	AT3G58850	AT1G53830	AT5G19970
	AT1G01720			AT5G60960	AT5G07100	AT5G23870	AT5G23920
	AT3G09520			AT5G50100	AT1G29395	AT5G45280	AT5G24165
	AT4G30280			AT4G26630	AT1G65520	AT3G10720	AT5G27370
	AT2G25940			AT2G30100	AT2G46950	AT3G13150	AT5G35732
	AT5G46470			AT2G21790	AT2G25260	AT3G60980	AT5G38980
	AT1G59870			AT5G11880	AT5G62720	AT1G61870	AT5G40180
	AT4G02360			AT2G04030	AT2G32510	AT1G73080	AT5G41050
	AT2G46530			AT5G16780	AT1G68760	AT5G56730	AT5G41590
	AT2G36790			AT1G50920	AT4G15910	AT5G23130	AT5G42690
	AT5G64660			AT2G27470	AT3G16430	AT3G49110	AT5G42825
	AT2G21200			AT1G64960	AT2G46740	AT1G05240	AT5G46060
	AT4G18197			AT2G07340	AT1G63840	AT3G28200	AT5G49640
	AT1G15125			AT1G44810	AT5G65790	AT4G26010	AT5G51105
	AT2G40960			AT1G12420	AT5G24620	AT5G39580	AT5G57510
	AT1G66500			AT1G63660	AT3G27150	AT1G35140	AT5G61340
	AT1G48330			AT5G46580	AT3G26770	AT1G64460	AT5G62900
	AT1G27730			AT3G53870	AT4G38770	AT1G21980	AT5G65207
	AT5G14700			AT2G33435	AT5G65683	AT3G42628	AT5G66052
	AT5G43620			AT2G25180	AT4G38540	AT4G16670	AT5G18000
	AT2G40000			AT1G66670	AT3G26740	AT4G17350	AT3G18360
	AT3G23920			AT1G06060	AT5G26230	AT2G05140	AT3G22420
	AT3G10930			AT2G44200	AT5G01240	AT1G03010	AT4G31800
	AT5G25210			AT3G52170	AT1G12950	AT1G67900	AT5G01900
	AT4G17090			AT5G15980	AT5G24735	AT2G47860	AT5G28650
	AT4G34390			AT1G08130	AT1G70690	AT5G48800	AT1G20710
	AT1G30370			AT1G13710	AT5G25190	AT3G49970	AT5G59340
	AT3G27540			AT1G44900	AT2G15880	AT3G58850	AT5G48720
	AT2G27080			AT2G25670	AT1G09560	AT5G48150	AT3G44990
	AT5G04150			AT3G49080	AT3G05880	AT1G25540	AT2G36870
	AT2G01180			AT3G07020	AT4G00360	AT3G62090	AT4G24120
	AT2G15880			AT1G67230	AT1G67330	AT5G04190	AT2G40110
	AT2G29630			AT3G54350	AT5G07110	AT1G70940	AT3G01920
	AT3G15210			AT1G09460	AT3G63210	AT2G01420	AT4G32540
	AT1G29690			AT1G55960	AT4G14550	AT2G34650	AT3G46090
	AT2G21720			AT1G17880	AT2G40610	AT5G54490	AT1G25440
	AT1G17750			AT4G29940	AT4G14440	AT2G26700	AT1G68190
	AT4G16146			AT1G73490	AT5G43860	AT4G35470	AT1G68520
	AT1G19020			AT3G15356	AT1G20840	AT3G19380	AT2G21320
	AT2G15090			AT3G51270	AT4G39955	AT1G49780	AT3G49930
	AT5G52640			AT3G15970	AT1G16060	AT3G18710	AT1G22500
	AT5G18470			AT1G13730	AT5G37690	AT1G15520	AT1G72200
	AT4G01250			AT4G30840	AT1G34640	AT4G15215	AT1G74620
	AT4G19160			AT2G34900	AT1G70460	AT5G41880	AT2G37950
	AT4G12020			AT1G67040	AT5G64430	AT5G05500	AT3G10910
	AT1G14600			AT5G26850	AT1G28470	AT5G06860	AT4G17920
	AT1G13340			AT5G61330	AT1G77370	AT5G06870	AT5G01520
	AT1G21326			AT5G63050	AT4G21620	AT5G46240	AT5G24870
	AT1G52570			AT4G34350	AT2G19760	AT2G40540	AT5G38895
	AT5G16360			AT5G15870	AT1G06800	AT5G07110	AT5G47610
	AT1G20823			AT5G48240	AT2G16720	AT1G17700	AT5G65683
	AT1G20120			AT4G01560	AT1G62790	AT3G55740	AT5G50450
	AT3G05370			AT3G54080	AT5G16470	AT1G54970	AT4G24015
	AT5G20230			AT2G35635	AT4G16750	AT2G21140	AT1G13145
	AT5G10695			AT1G51745	AT3G59940	AT3G43720	AT1G13610
	AT5G13190			AT3G23070	AT3G47965	AT4G22520	AT1G22350
	AT3G46600			AT2G34730	AT2G31585	AT3G28880	AT1G30260
	AT2G27310			AT1G15340	AT1G25275	AT3G51890	AT2G07716
	AT5G13700			AT2G28305	AT3G45140	AT1G09520	AT2G27395
	AT4G18205			AT5G14460	AT2G21185	AT3G12920	AT2G40435
	AT5G24280			AT5G18670	AT3G10960	AT4G15975	AT3G28270
	AT1G61560			AT2G14660	AT3G29030	AT1G51170	AT3G46890
	AT3G04640			AT2G29200	AT3G58710	AT1G53050	AT3G55240
	AT5G11650			AT1G36390	AT5G27930	AT3G13690	AT3G57210
	AT5G61290			AT2G31890	AT3G23280	AT3G44610	AT3G59130
	AT1G07000			AT5G08720	AT2G44290	AT3G54030	AT4G04692
	AT5G59550			AT2G03150	AT2G35810	AT4G25390	AT4G27745
	AT3G53960			AT3G23530	AT2G27385	AT1G51940	AT4G32340
	AT5G35777			AT1G26761	AT1G62370	AT3G46280	AT4G36850
	AT5G11250			AT3G56990	AT1G20440	AT5G59010	AT5G10210
	AT5G39020			AT1G24360	AT5G66590	AT1G69790	AT5G11360
	AT5G46520			AT3G47460	AT5G35370	AT3G01490	AT5G15690
	AT3G17611			AT4G34740	AT2G25250	AT5G02760	AT5G17360
	AT3G56710			AT4G37550	AT5G07770	AT5G66080	AT5G35738
	AT5G59570			AT1G15200	AT1G08250	AT1G68410	AT5G40690
	AT1G55450			AT5G46510	AT3G13650	AT5G27220	AT5G58260
	AT3G02020			AT2G37990	AT3G59700	AT5G52280
	AT4G38550			AT3G57180	AT2G16710	AT1G59740
	AT5G06320			AT2G22080	AT1G20900	AT5G13400
	AT2G23810			AT1G47970	AT1G51360	AT5G01330
	AT1G28380			AT1G78580	AT2G25000	AT4G27270
	AT3G55090			AT1G63640	AT3G52480	AT2G20815
	AT5G22250			AT1G04170	AT5G61640	AT4G30710
	AT4G30650			AT4G19020	AT4G00585	AT5G45750
	AT5G62570			AT5G13120	AT4G01480	AT2G46710
	AT2G18210			AT5G09510	AT5G66490	AT3G05490
	AT3G59750			AT1G29990	AT3G15820	AT4G18250
	AT3G18300			AT3G11490	AT1G20190	AT3G02130
	AT4G15440			AT3G23940	AT1G05300	AT1G65920
	AT4G28703			AT5G58920	AT5G51060	AT1G66350
	AT3G45140			AT1G57820	AT4G34950	AT5G17490
	AT2G25890			AT1G06190	AT1G52347	AT1G78260
	AT1G64380			AT3G06930	AT2G42900	AT4G02270
	AT5G59730			AT4G36520	AT4G37150	AT5G67400
	AT4G33920			AT5G23420	AT1G02260	AT4G16515
	AT5G60250			AT4G19840	AT3G48720	AT3G53232
	AT3G49570			AT3G63130	AT3G26520	AT5G59510
	AT1G53310			AT4G39840	AT1G21310	AT5G18700
	AT1G80610			AT5G55300	AT5G37740	AT1G27730
	AT5G04720			AT3G06980	AT4G24130	AT4G34770
	AT4G29610			AT5G50210	AT2G04080	AT2G18010
	AT5G62360			AT5G49230	AT1G15380	AT5G18010
	AT4G27654			AT1G31650	AT5G48290	AT5G18020
	AT1G52315			AT4G31880	AT5G08410	AT5G18030
	AT1G17147			AT4G20270	AT3G23170	AT5G18050
	AT3G19240			AT4G12600	AT2G29500	AT5G18060
	AT2G30020			AT4G11420	AT5G20935	AT5G18080
	AT1G25400			AT2G25100	AT4G26060	AT3G03850
	AT1G59620			AT2G40550	AT5G20000	AT3G03840
	AT1G14540			AT1G08260	AT4G34970	AT3G03830
	AT3G18710			AT2G07680	AT1G01500	AT3G03820
	AT2G36792			AT3G62120	AT5G13210	AT4G22620
	AT2G44500			AT1G79560	AT1G03550	AT4G12410
	AT2G40140			AT4G18290	AT5G46890	AT4G34800
	AT4G17500			AT3G25480	AT1G08830	AT4G34760
	AT1G11050				AT4G39730	AT1G75590
	AT4G17490				AT4G18360	AT1G29430
	AT5G50520				AT1G15040	AT1G29450
	AT5G20630				AT2G41480	AT1G29460
	AT5G38350				AT5G36910	AT1G29500
	AT1G15010				AT3G16570	AT1G29490
	AT4G23190				AT5G66580	AT5G27780
	AT2G22880				AT5G20740	AT4G36110
	AT4G39670				AT1G80830	AT5G01730
	AT1G07985				AT4G16146	AT1G30690
	AT2G31980				AT3G23800	AT4G09160
	AT3G22830				AT1G32690	AT4G12120
	AT2G42530				AT4G22666	AT3G23800
	AT2G18690				AT3G11340	AT5G47060
	AT3G53230				AT4G15490	AT3G48790
	AT2G35710				AT2G38390	AT2G47060
	AT1G14480				AT3G10930	AT3G59350
	AT2G31880				AT4G02280	AT4G26690
	AT5G66210				AT2G46750	AT1G04240
	AT2G19900				AT3G10190	AT2G37540
	AT2G37430				AT1G21680	AT2G47130
	AT3G25780				AT1G08940	AT3G26760
	AT5G39785				AT2G29740	AT5G50130
	AT1G56520				AT3G13310	AT3G05230
	AT1G07135				AT5G05960	AT4G12420
	AT1G64610				AT1G26800	AT5G66920
	AT3G51450				AT1G05260	AT5G48450
	AT4G02330				AT3G62550	AT4G38850
	AT1G74450				AT1G58100	AT1G29510
	AT5G39670				AT4G04925	AT5G63650
	AT3G11820				AT2G35910	AT3G06370
	AT1G80820				AT1G55265	AT1G03790
	AT3G59080				AT2G21660	AT2G29210
	AT1G05490				AT3G17020	AT2G22830
	AT2G41100				AT5G40690	AT1G20980
	AT3G50950				AT4G30460	AT5G50570
	AT1G56510				AT3G49900	AT5G50670
	AT3G24780				AT5G44920	AT2G02480
	AT5G18270				AT1G23052	AT1G78980
	AT3G56400				AT3G54580	AT3G51895
	AT5G66675				AT4G04630	AT1G23090
	AT5G46710				AT4G32860	AT5G07010
	AT1G28230				AT2G28840	AT2G31880
	AT3G03030				AT5G04820	AT2G18260
	AT3G45640				AT3G09020	AT5G13820
	AT2G46440				AT5G49080	AT2G42580
	AT5G59220				AT1G15670	AT3G58620
	AT1G67970				AT3G01290	AT5G54380
	AT3G54020				AT4G30670	AT4G01870
	AT1G17020				AT2G02960	AT2G41100
	AT2G32030				AT1G14860	AT1G09250
	AT1G07050				AT2G25810	AT5G45580
	AT1G74830				AT3G52710	AT2G47270
	AT5G41100				AT4G30140	AT4G30180
	AT5G13200				AT4G27652	AT3G28857
	AT1G61470				AT1G14070	AT2G18900
	AT2G32290				AT5G47740	AT4G34380
	AT1G18570				AT5G63560	AT2G39980
	AT5G12340				AT3G24500	AT5G01210
	AT1G78070				AT1G53785	AT2G41640
	AT1G31690				AT2G14100	AT4G09820
	AT4G18880				AT4G33960	AT1G26950
	AT2G06050				AT5G03240	AT1G35280
	AT5G45630				AT2G47540	AT1G40084
	AT3G06520				AT4G18930	AT1G80020
	AT5G40000				AT3G10020	AT2G06310
	AT4G35985				AT2G24260	AT3G13260
	AT3G49530				AT5G42900	AT3G29798
	AT5G23240				AT2G23030	AT3G31996
	AT4G17615				AT5G04470	AT5G32622
	AT2G35930				AT1G62660	AT2G18700
	AT3G62260				AT4G35160	AT4G22590
	AT3G52400				AT5G13330	AT5G65140
	AT2G26530				AT1G30700	AT2G04040
	AT2G36650				AT1G53830	AT5G09800
	AT1G59910				AT1G48330	AT5G14360
	AT1G49490				AT3G25190	AT5G03490
	AT1G71696				AT2G39200	AT5G49690
	AT3G55980				AT3G14940	AT2G15490
	AT1G32640				AT3G48180	AT4G00050
	AT3G19920				AT5G48560	AT1G10020
	AT3G54790				AT5G04950	AT1G10740
	AT4G24810				AT3G25250	AT1G11120
	AT1G56660				AT4G29110	AT1G13670
	AT3G29000				AT1G67480	AT1G18620
	AT5G24155				AT5G03230	AT1G19020
	AT1G35710				AT5G17460	AT1G19380
	AT5G24770				AT1G14780	AT1G21830
	AT4G35480				AT5G62350	AT1G23060
	AT1G11960				AT5G61350	AT1G23070
	AT1G76650				AT5G22250	AT1G28240
	AT5G50670				AT2G37980	AT1G29290
	AT3G57530				AT5G44020	AT1G36940
	AT2G38720				AT5G43150	AT1G50040
	AT1G67856				AT2G47180	AT1G52565
	AT1G56650				AT5G37550	AT1G52855
	AT4G23560				AT4G37470	AT1G53180
	AT1G25422				AT2G22122	AT1G54120
	AT5G45110				AT3G25790	AT1G63300
	AT5G54720				AT2G14878	AT1G64980
	AT2G17840				AT5G66040	AT1G65490
	AT5G22690				AT5G07220	AT1G76240
	AT5G52050				AT5G01820	AT1G76610
	AT4G27530				AT1G07610	AT1G76620
	AT5G05290				AT3G21380	AT1G79090
	AT3G19580				AT4G01700	AT1G80240
	AT5G58120				AT1G53230	AT2G07981
	AT1G19180				AT4G11320	AT2G18690
	AT2G38790				AT5G65870	AT2G18970
	AT5G52750				AT5G65160	AT2G19710
	AT4G38215				AT3G04570	AT2G23790
	AT5G66070				AT3G14595	AT2G36220
	AT2G03530				AT1G80440	AT2G39370
	AT4G14400				AT4G03320	AT2G39870
	AT3G50980				AT2G19310	AT2G41230
	AT1G18710				AT2G05380	AT2G44230
	AT2G35300				AT5G06630	AT3G03170
	AT2G17040				AT1G11175	AT3G06080
	AT1G63820				AT5G02890	AT3G06150
	AT3G11840				AT2G47360	AT3G07210
	AT5G03860				AT3G12580	AT3G11690
	AT4G37030				AT5G01750	AT3G14870
	AT3G24650				AT5G04750	AT3G15115
	AT5G59170				AT5G24570	AT3G19680
	AT3G54000				AT4G39670	AT3G23740
	AT5G05410				AT5G62360	AT3G27250
	AT5G17850				AT1G20390	AT3G29370
	AT4G14450				AT1G70990	AT3G42800
	AT5G25930				AT5G43780	AT3G45730
	AT5G57220				AT4G40010	AT3G47510
	AT4G17230				AT5G41400	AT3G50340
	AT4G34510				AT3G47980	AT3G50350
	AT4G11280				AT1G70890	AT3G50800
	AT5G47220				AT1G09740	AT3G51410
	AT1G09932				AT3G23190	AT3G55720
	AT2G26190				AT1G12520	AT3G60200
	AT3G25250				AT3G20380	AT3G60410
	AT5G03210				AT1G22640	AT3G60650
	AT2G35640				AT5G20630	AT4G09890
	AT2G46500				AT3G47210	AT4G09970
	AT4G34150				AT2G15050	AT4G14819
	AT1G07350				AT4G36900	AT4G20170
	AT1G56250				AT3G03000	AT4G24370
	AT5G01540				AT2G18370	AT4G27350
	AT1G24145				AT3G44326	AT4G29310
	AT1G18200				AT2G46490	AT4G29440
	AT2G39650				AT2G43060	AT4G30060
	AT1G61340				AT2G02850	AT4G30740
	AT2G21640				AT2G26355	AT4G35190
	AT1G24330				AT2G28570	AT4G37290
	AT1G58420				AT2G37170	AT4G37295
	AT4G25490				AT3G59220	AT4G38820
	AT5G54710				AT4G36988	AT4G39840
	AT5G10120				AT4G39270	AT5G03710
	AT3G06500				AT1G30730	AT5G05180
	AT3G48650				AT5G18310	AT5G09840
	AT1G67100				AT5G53250	AT5G12930
	AT1G54040				AT2G01900	AT5G18440
	AT1G67460				AT5G18270	AT5G19340
	AT1G17960				AT5G09440	AT5G22270
	AT1G79245				AT2G15970	AT5G22310
	AT2G14610				AT1G11210	AT5G24570
	AT1G47980				AT1G13300	AT5G25210
	AT1G56540				AT3G47380	AT5G44250
	AT5G47910				AT1G69810	AT5G44670
	AT1G50740				AT5G46960	AT5G47380
	AT1G61890				AT3G50300	AT5G49170
	AT4G22070				AT2G38530	AT5G50335
	AT2G25460				AT1G62570	AT5G51670
	AT1G75380				AT5G47990	AT5G52900
	AT5G57010				AT1G01180	AT5G55620
	AT5G52020				AT2G41660	AT5G56980
	AT5G61900				AT2G30930	AT5G57790
	AT5G35735				AT3G44550	AT5G62170
	AT1G02400				AT5G12340	AT5G62280
	AT4G31800				AT3G12570	AT5G63820
	AT1G69890				AT3G48450	AT5G65300
	AT1G24140				AT5G25820	AT5G65610
	AT1G36180				AT3G32980	AT5G66580
	AT5G26920				AT1G13360	AT5G66800
	AT1G02660				AT2G41970	AT5G67020
	AT5G41550				AT5G14730	AT1G50360
	AT2G21510				AT1G51090	AT1G28280
	AT5G35935				AT4G35380	AT3G14370
	AT4G29780				AT3G46640	AT2G34150
	AT1G51090				AT5G65170	AT5G54200
	AT2G35658				AT1G52342	AT4G27260
	AT1G16130				AT5G11670	AT1G56510
	AT1G73220				AT3G16770	AT3G04910
	AT2G43620				AT1G25175	AT2G30250
	AT5G64060				AT3G13910	AT5G24110
	AT1G28370				AT5G25110	AT1G80840
	AT5G49520				AT1G48930	AT4G23810
	AT5G40010				AT5G44380	AT3G03660
	AT4G21490				AT5G01830	AT4G14365
	AT2G44460				AT5G66052	AT3G23730
	AT5G24240				AT3G25830	AT1G65310
	AT4G11393				AT3G44540	AT4G30280
	AT5G24780				AT4G32340	AT4G30290
	AT5G38895				AT3G53480	AT1G11545
	AT1G13520				AT4G01610	AT4G25810
	AT3G14440				AT3G04720	AT1G10550
	AT1G30390				AT4G39090	AT3G62720
	AT3G28580				AT5G26660	AT1G04610
	AT3G57760				AT4G25900	AT1G58340
	AT4G36600				AT5G66790	AT4G22820
	AT5G27420				AT1G23040	AT4G27240
	AT3G50930				AT4G13660	AT2G22680
	AT4G19520				AT2G25850	AT3G10815
	AT1G05200				AT2G34080	AT4G10150
	AT3G28210				AT3G14280	AT4G10160
	AT5G21960				AT3G58550	AT5G41400
	AT1G56600				AT1G13340	AT5G12850
	AT1G22600				AT4G32870	AT5G44260
	AT1G52990				AT5G24140	AT5G58620
	AT4G23180				AT4G17800	AT2G25640
	AT1G73805				AT4G34131	AT1G22882
	AT5G53860				AT2G29750	AT1G29420
	AT3G48520				AT4G01670	AT1G29440
	AT2G32140				AT1G22440	AT1G41890
	AT5G52320				AT3G62410	AT1G42090
	AT2G21820				AT4G30170	AT1G70950
	AT3G16860				AT4G24026	AT2G07600
	AT3G01570				AT1G62710	AT2G18220
	AT5G52300				AT1G50560	AT2G22720
	AT1G80840				AT3G56170	AT2G25460
	AT5G12030				AT1G19230	AT2G35880
	AT5G44065				AT1G61560	AT2G35990
	AT3G55630				AT5G03285	AT2G42440
	AT2G38340				AT1G55330	AT3G28230
	AT3G19020				AT4G02370	AT3G32410
	AT1G27770				AT4G16870	AT3G55840
	AT1G03470				AT4G06744	AT3G62630
	AT3G02840				AT5G50560	AT4G01220
	AT1G73066				AT5G65495	AT4G08140
	AT4G14060				AT2G01430	AT4G21730
	AT1G24793				AT5G36180	AT4G24275
	AT2G33580				AT2G37760	AT4G32460
	AT3G29644				AT3G52740	AT4G35070
	AT1G19210				AT2G39530	AT4G35110
	AT2G38470				AT5G64110	AT5G01740
	AT4G36880				AT3G09925	AT5G06930
	AT4G24380				AT1G72230	AT5G12260
	AT3G53040				AT1G52200	AT5G33400
	AT3G09830				AT5G59570	AT5G36980
	AT5G05220				AT5G14920	AT5G42050
	AT2G44840				AT5G45070	AT5G57780
	AT1G60190				AT1G44160	AT5G64780
	AT4G21020				AT4G28840
	AT2G32210				AT2G41380
	AT4G37290				AT5G52020
	AT3G49580				AT5G44550
	AT5G66400				AT4G00080
	AT3G08860				AT4G33040
	AT4G34410				AT3G28740
	AT4G01360				AT4G27654
	AT2G21540				AT5G06570
	AT1G66090				AT3G05937
	AT3G23250				AT2G23620
	AT4G13420				AT5G24155
	AT5G11140				AT3G23180
	AT5G06760				AT4G16260
	AT1G74930				AT5G01250
	AT3G22910				AT5G13200
	AT1G12610				AT4G16190
	AT2G03540				AT5G61340
	AT3G45660				AT3G45410
	AT1G20510				AT2G21720
	AT4G12720				AT4G19370
	AT5G58680				AT2G29330
	AT4G14365				AT5G15130
	AT5G42380				AT1G69600
	AT2G28420				AT2G04100
	AT5G14490				AT4G26220
	AT5G01100				AT2G16760
	AT1G25025				AT2G16790
	AT2G46455				AT2G07723
	AT3G05260				AT3G09270
	AT5G07330				AT4G12520
	AT2G18540				AT1G60960
	AT2G17660				AT3G26500
	AT5G22570				AT1G65610
	AT5G41740				AT1G21770
	AT1G07645				AT3G50740
	AT3G17690				AT1G80340
	AT1G18990				AT1G20120
	AT1G56240				AT2G43670
	AT2G34930				AT5G12420
	AT5G40420				AT5G65925
	AT1G71250				AT2G37130
	AT2G46400				AT5G13900
	AT5G64630				AT4G14465
	AT2G34600				AT4G25580
	AT4G14370				AT1G14160
	AT1G02390				AT3G51860
	AT5G52760				AT1G12040
	AT1G28480				AT2G22470
	AT1G17380				AT1G28330
	AT4G36950				AT1G31935
	AT1G71370				AT1G47480
	AT5G01300				AT4G23680
	AT3G56790				AT2G28190
	AT5G62490				AT2G27370
	AT4G22710				AT1G17090
	AT2G43490				AT5G42825
	AT2G40850				AT1G21120
	AT1G30170				AT4G39795
	AT2G21490				AT4G17215
	AT5G51990				AT1G73260
	AT1G63870				AT3G46270
	AT5G53230				AT2G47460
	AT1G05675				AT3G28345
	AT1G70440				AT1G12740
	AT3G30720				AT1G73330
	AT3G15280				AT1G53940
	AT5G22530				AT5G12880
	AT4G39500				AT1G21110
	AT1G09950				AT4G39720
	AT4G40020				AT1G70420
	AT4G35655				AT5G15290
	AT2G23110				AT4G37530
	AT3G01830				AT1G02810
	AT5G62520				AT1G10140
	AT1G30810				AT5G01050
	AT4G02950				AT1G68620
	AT1G17810				AT1G68050
	AT2G46950				AT5G19410
	AT1G75830				AT3G52561
	AT4G23810				AT2G36320
	AT2G05580				AT2G30840
	AT2G47770				AT1G19900
	AT4G30430				AT2G35380
	AT5G22470				AT3G04010
	AT1G54860				AT3G01420
	AT5G66780				AT2G21850
	AT2G24130				AT4G12510
	AT1G48130				AT3G50260
	AT3G20520				AT1G75030
	AT1G55440				AT1G10070
	AT1G20310				AT2G37360
	AT3G46230				AT3G27650
	AT1G05510				AT3G01513
	AT2G26380				AT2G21045
	AT1G17420				AT3G51350
	AT5G45340				AT2G32300
	AT5G43500				AT2G37440
	AT2G26150				AT1G29280
	AT2G40170				AT4G17280
	AT2G40050				AT4G13580
	AT3G03620				AT5G50760
	AT4G25140				AT1G74010
	AT4G05370				AT3G51330
	AT2G22760				AT5G55590
	AT5G41750				AT1G02520
	AT5G51760				AT4G15390
	AT1G54870				AT5G01790
	AT3G21070				AT5G63590
	AT5G55270				AT4G23700
	AT2G44735				AT2G38465
	AT1G30135				AT2G37120
	AT5G43650				AT4G29610
	AT3G57510				AT4G34215
	AT5G09410				AT1G80820
	AT3G23230				AT5G07322
	AT1G22810				AT2G47890
	AT1G08985				AT1G02390
	AT3G44860				AT2G23540
	AT2G23640				AT2G28900
	AT1G72520				AT4G33070
	AT2G38810				AT5G15180
	AT1G56060				AT5G41040
	AT2G31210				AT2G21840
	AT2G44220				AT1G48750
	AT5G43770				AT1G64930
	AT5G13655				AT1G23560
	AT3G54520				AT4G26530
	AT5G54740				AT3G10912
	AT5G22545				AT5G66390
	AT3G08750				AT4G20110
	AT2G24681				AT1G13930
	AT1G19030				AT1G78340
	AT2G23240				AT3G23175
	AT1G29680				AT1G58190
	AT3G60170				AT5G35580
	AT1G48020				AT5G23190
	AT4G33320				AT1G22500
	AT4G27140				AT3G57540
	AT5G64210				AT4G11650
	AT1G73510				AT4G10380
	AT3G47310				AT1G62770
	AT2G40925				AT3G25930
	AT1G73190				AT3G18170
	AT5G44120				AT4G37410
	AT5G55410				AT1G74770
	AT1G43680				AT4G08555
	AT5G51950				AT2G36780
	AT1G75470				AT5G42180
	AT1G09930				AT2G39050
	AT1G44750				AT5G46900
	AT5G15660				AT5G57785
	AT3G54910				AT3G50350
	AT4G28790				AT3G25640
	AT3G44870				AT1G02340
	AT4G09600				AT2G42430
	AT5G54560				AT2G34910
	AT1G43890				AT1G74460
	AT2G18340				AT5G08240
	AT2G46670				AT1G30650
	AT3G22190				AT1G49450
	AT2G41260				AT2G43150
	AT2G27270				AT5G54145
	AT3G22500				AT3G12500
	AT1G08900				AT2G44790
					AT3G26460
					AT5G16770
					AT3G26170
					AT1G08990
					AT2G38380
					AT3G61930
					AT3G28210
					AT5G45380
					AT5G63760
					AT4G01350
					AT1G51830
					AT1G21100
					AT4G12480
					AT2G35770
					AT2G21100
					AT3G22800
					AT5G26310
					AT2G39110
					AT5G56540
					AT2G44370
					AT1G14870
					AT5G42500
					AT1G31690
					AT3G49960
					AT5G04960
					AT1G67030
					AT1G07590
					AT1G26250
					AT4G18610
					AT2G25090
					AT5G07130
					AT5G14180
					AT4G36610
					AT1G78990
					AT4G28940
					AT2G21180
					AT2G36090
					AT5G64060
					AT4G30450
					AT1G61590
					AT4G20390
					AT3G22600
					AT2G14900
					AT1G05700
					AT1G67365
					AT5G18020
					AT1G68850
					AT5G05500
					AT2G28960
					AT1G03790
					AT1G24430
					AT1G54040
					AT1G04220
					AT5G54230
					AT2G40080
					AT5G07475
					AT1G51840
					AT2G28160
					AT2G03200
					AT5G43520
					AT1G05240
					AT2G28110
					AT2G19900
					AT2G40340
					AT4G40070
					AT4G30320
					AT3G19660
					AT5G22890
					AT3G60140
					AT3G10815
					AT5G39090
					AT5G56080
					AT1G51860
					AT1G43160
					AT2G15220
					AT3G04060
					AT4G12270
					AT5G14330
					AT1G61050
					AT5G47950
					AT5G14130
					AT1G78000
					AT2G26820
					AT4G25090
					AT4G15120
					AT3G14680
					AT4G02270
					AT1G30870
					AT5G17820
					AT2G35270
					AT2G28670
					AT1G51890
					AT4G28110
					AT4G35060
					AT1G07560
					AT3G13610
					AT3G09390
					AT1G65690
					AT5G59680
					AT4G05200
					AT3G24020
					AT5G42510
					AT4G25790
					AT2G47485
					AT4G13235
					AT5G67400
					AT2G33830
					AT2G18050
					AT5G57530
					AT2G40370
					AT5G40730
					AT1G70850
					AT5G60660
					AT5G10230
					AT1G71910
					AT1G79860
					AT2G25940
					AT1G72200
					AT4G38080
					AT4G40090
					AT2G18540
					AT3G49780
					AT4G30650
					AT5G64100
					AT3G11550
					AT1G07550
					AT2G36100
					AT4G02090
					AT1G01580
					AT3G55150
					AT5G44610
					AT3G24650
					AT2G32270
					AT3G22240
					AT5G24410
					AT2G39430
					AT5G57240
					AT5G40010
					AT1G18860
					AT1G17860
					AT2G35000
					AT4G28890
					AT5G45220
					AT2G34610
					AT4G11830
					AT3G54810
					AT2G21640
					AT3G53510
					AT1G73120
					AT1G19530
					AT4G15610
					AT5G35110
					AT1G65510
					AT2G26410
					AT5G25810
					AT1G02360
					AT1G70170
					AT5G58010
					AT4G25820
					AT5G07390
					AT1G07985
					AT4G12545
					AT5G60250
					AT3G26470
					AT5G39190
					AT2G30210
					AT2G39380
					AT1G30370
					AT4G14630
					AT3G14060
					AT5G53110
					AT5G52300
					AT2G41690
					AT5G47530
					AT1G62980
					AT5G02090
					AT2G05440
					AT4G36880
					AT1G18980
					AT3G09220
					AT5G58860
					AT1G49310
					AT1G36180
					AT5G66400
					AT4G29340
					AT2G34500
					AT2G47130
					AT5G58910
					AT5G57260
					AT1G56320
					AT5G09480
					AT4G37340
					AT1G09195
					AT4G26010
					AT4G14060
					AT4G31940
					AT4G20000
					AT5G43350
					AT3G52790
					AT4G15400
					AT5G23950
					AT1G14960
					AT4G22610
					AT5G09530
					AT1G02310
					AT5G47450
					AT3G55230
					AT5G20860
					AT1G02700
					AT1G02900
					AT3G54040
					AT1G12560
					AT1G64590
					AT3G06390
					AT3G53230
					AT4G19690
					AT1G71740
					AT5G57625
					AT4G28850
					AT1G29090
					AT3G50980
					AT1G73190
					AT3G22620
					AT1G29640
					AT4G04990
					AT2G31980
					AT4G17785
					AT5G13580
					AT4G13860
					AT5G47980
					AT4G03540
					AT3G46330
					AT5G15970
					AT4G17340
					AT5G06090
					AT5G05290
					AT1G18970
					AT5G51160
					AT2G38610
					AT1G53270
					AT5G06200
					AT2G19970
					AT5G15960
					AT3G27884
					AT1G70880
					AT5G40780
					AT3G59930
					AT2G48140
					AT5G59520
					AT1G13830
					AT1G17960
					AT3G53980
					AT2G01520
					AT3G10710
					AT1G67328
					AT4G00700
					AT5G20045
					AT1G54540
					AT1G64940
					AT2G27389
					AT4G25480
					AT1G67100
					AT5G66690
					AT3G45710
					AT3G11430
					AT1G09350
					AT5G40590
					AT5G23240
					AT3G19920
					AT2G44010
					AT1G19960
					AT4G19720
					AT4G38390
					AT4G12550
					AT1G08670
					AT5G64120
					AT3G48020
					AT2G44380
					AT4G02830
					AT1G65970
					AT2G43390
					AT1G03700
					AT5G38895
					AT4G12330
					AT2G40170
					AT3G55880
					AT1G32560
					AT1G61810
					AT2G48130
					AT3G55090
					AT5G06330
					AT4G10020
					AT4G19680
					AT2G05510
					AT5G63600
					AT5G24090
					AT1G08320
					AT1G54095
					AT2G43570
					AT3G30720
					AT5G09978
					AT5G03570
					AT5G01490
					AT3G50400
					AT2G35300
					AT2G45220
					AT1G18100
					AT5G10120
					AT2G42350
					AT3G04530
					AT5G67430
					AT5G40420
					AT2G01530
					AT4G33730
					AT5G06760
					AT3G24300
					AT5G43540
					AT1G61080
					AT2G29950
					AT5G07330
					AT4G36600
					AT2G25890
					AT1G05200
					AT2G43860
					AT3G53040
					AT1G52990
					AT1G47980
					AT1G02850
					AT2G47780
					AT4G22070
					AT5G53230
					AT5G01300
					AT5G24240
					AT5G14490
					AT2G42530
					AT1G48130
					AT4G15740
					AT4G11393
					AT4G07820
					AT2G37750
					AT5G55410
					AT5G24130
					AT2G47770
					AT3G08860
					AT1G70440
					AT1G17170
					AT2G02240
					AT3G49580
					AT2G37820
					AT2G14610
					AT4G39130
					AT1G05650
					AT2G38340
					AT4G08620
					AT1G30170
					AT1G66040
					AT5G61250
					AT2G44460
					AT1G71370
					AT5G44440
					AT4G20260
					AT3G11620
					AT3G59060
					AT1G34220
					AT2G46640
					AT2G07751
					AT3G03780
					AT1G80380
