# Supplementary material for: The epidermis coordinates thermoresponsive growth through the phyB-PIF4-auxin pathway
Source: Nat Commun. 2020 Feb 26;11:1053. doi: 10.1038/s41467-020-14905-w (PMC7044213; doi:10.1038/s41467-020-14905-w)
Supplement: Supplementary file 6 — Supplementary Data 3 [file 41467_2020_14905_MOESM6_ESM.xlsx]

## Sheet: Sheet1
Supplementary Data 3. Comparison of epidermal or vascular PIF4-regulated genes with PIF4 direct target genes. The PIF4 direct target genes were identified in a previous study (Pfeiffer et al., 2014).
Global PIF quartet-regulated genes				epidermal PIF4-regulated genes				vascular PIF4-regulated genes
UP	PIF4 target	DOWN	PIF4 target	UP	PIF4 target	DOWN	PIF4 target	UP	PIF4 target	DOWN	PIF4 target
AT4G35240	X	AT1G78080	O	AT1G59890	X	AT3G48350	X	AT5G65930	X	AT2G44310	X
AT2G42790	X	AT2G38110	X	AT4G35240	X	AT4G36080	X	AT5G64520	X	AT1G31580	X
AT2G42780	X	AT2G03240	X	AT2G24200	X	AT5G15310	X	AT2G43010	X	AT3G62660	X
AT2G42750	X	AT5G20000	X	AT2G28250	X	AT4G30620	X	AT5G56040	O	AT5G06860	X
AT4G20020	X	AT5G08380	X	AT2G33070	X	AT3G07340	X	AT2G28250	X	AT2G18280	X
AT1G62610	X	AT4G13510	X	AT5G64520	X	AT1G74940	X	AT4G13830	X	AT4G39100	X
AT5G56040	O	AT1G20450	O	AT5G61200	X	AT4G36850	X	AT5G55520	X	AT1G22360	O
AT2G28250	X	AT5G65920	O	AT4G35720	O	AT1G28600	X	AT2G26400	X	AT3G02180	O
AT3G11402	X	AT5G41080	X	AT1G27565	X	AT5G45820	X	AT1G58180	X	AT1G78080	O
AT2G24200	X	AT5G51820	X	AT4G27160	X	AT5G15020	X	AT4G26640	X	AT3G59350	X
AT5G64520	X	AT1G52590	X	AT4G31380	O	AT1G56430	X	AT3G54670	X	AT3G11410	X
AT5G61200	X	AT5G64860	X	AT3G29634	X	AT5G25610	X	AT4G22970	X	AT5G04170	X
AT2G01422	X	AT5G60540	X	AT1G03880	X	AT5G22390	X	AT5G45520	X	AT1G67340	O
AT5G27940	X	AT4G33700	X	AT2G46970	O	AT4G18570	X	AT1G53490	X	AT5G11970	X
AT1G19320	O	AT3G44190	X	AT4G27170	X	AT3G46540	X	AT3G21210	X	AT5G25610	X
AT2G42170	X	AT2G05630	X	AT2G21910	X	AT4G14620	X	AT3G52040	X	AT4G17870	X
AT3G59060	X	AT3G16250	X	AT5G44440	X	AT3G49260	X	AT2G32860	X	AT2G47710	X
AT4G13830	X	AT4G10120	X	AT4G32280	O	AT4G19170	X	AT3G12060	X	AT4G24690	X
AT5G43270	X	AT4G24610	X	AT4G37770	X	AT4G19380	X	AT3G52050	X	AT3G23430	X
AT1G58180	X	AT3G26580	X	AT2G01422	X	AT5G24420	X	AT3G28420	X	AT1G80310	X
AT2G40920	X	AT2G31040	X	AT1G52990	X	AT5G64170	X	AT2G36355	X	AT4G24780	X
AT3G03830	X	AT1G17145	X	AT5G07010	O	AT5G43870	X	AT5G38930	X	AT5G03455	X
AT4G32280	O	AT5G53570	X	AT4G27140	X	AT1G06360	X	AT4G35810	X	AT3G15580	X
AT2G17070	X	AT1G26800	X	AT2G34700	X	AT5G12950	X	AT3G10680	X	AT1G03220	X
AT4G28720	O	AT2G47410	X	AT2G19660	X	AT4G16990	X	AT1G09060	X	AT4G34180	X
AT4G37770	X	AT5G02940	X	AT2G38530	O	AT3G06840	X	AT5G50915	O	AT2G10410	X
AT3G55240	O	AT2G22450	X	AT1G02340	O	AT4G23670	X	AT4G35720	O	AT1G72010	X
AT1G15580	X	AT3G18930	X	AT1G06080	O	AT4G39640	X	AT1G09470	X	AT4G29350	X
AT3G09450	X	AT5G63420	X	AT5G05965	O	AT2G41180	X	AT4G38070	X	AT3G54950	X
AT5G18020	X	AT4G01090	O	AT2G05580	X	AT1G78270	X	AT4G22513	X	AT5G11770	X
AT5G47590	X	AT1G74100	X	AT2G43050	X	AT4G29700	X	AT5G65770	X	AT1G27130	X
AT1G29450	X	AT2G20960	X	AT5G35525	X	AT1G33811	X	AT4G26260	X	AT2G38210	X
AT2G43590	X	AT1G31350	X	AT3G48260	O	AT2G28150	X	AT1G65390	X	AT5G41810	X
AT4G31380	O	AT1G79440	X	AT5G02540	O	AT1G77280	X	AT1G14440	X	AT2G15890	X
AT5G01740	X	AT1G69270	O	AT1G75450	O	AT1G66190	X	AT3G12860	X	AT2G18440	X
AT4G34770	X	AT1G33590	X	AT3G60650	X	AT1G27130	X	AT5G27330	X	AT4G39420	X
AT5G18050	X	AT1G62430	X	AT2G27380	X	AT5G51750	X	AT4G09950	X	AT5G58375	X
AT2G22810	X	AT5G39210	O	AT4G14130	O	AT1G53880	X	AT4G11820	O	AT3G44010	X
AT5G12050	X	AT1G76700	X	AT4G28720	O	AT1G74090	X	AT1G26760	X	AT4G36032	X
AT5G44260	X	AT4G26400	X	AT5G18050	X	AT5G67350	X	AT1G56110	X	AT4G37830	X
AT1G29430	X	AT3G53800	O	AT5G18010	O	AT3G01550	X	AT5G14510	X	AT1G22070	X
AT5G57760	X	AT1G04620	X	AT3G27250	X	AT3G53540	X	AT1G13650	X	AT3G05990	X
AT2G21220	X	AT3G21750	X	AT5G65800	O	AT3G45140	X	AT1G60640	X	AT4G14430	X
AT5G18030	X	AT1G04400	X	AT1G47980	X	AT4G13495	X	AT2G31840	X	AT4G26080	X
AT1G29500	X	AT2G31800	X	AT5G53980	X	AT1G17147	X	AT5G27120	X	AT3G12120	X
AT3G03850	X	AT5G56550	X	AT1G28815	X	AT3G60140	X	AT5G02520	X	AT1G64950	X
AT2G19660	X	AT5G40910	X	AT4G14140	X	AT4G38420	X	AT5G44750	X	AT4G12300	X
AT2G45210	X	AT1G02810	X	AT5G65390	O	AT1G23390	X	AT3G10040	X	AT2G18840	X
AT5G02760	O	AT4G19510	X	AT3G48970	X	AT3G22970	X	AT5G57190	X	AT1G28680	X
AT3G17580	O	AT2G47800	X	AT2G18969	X	AT1G70420	X	AT1G78320	X	AT2G37180	X
AT4G38825	X	AT1G56300	X	AT1G52890	O	AT5G50670	X	AT1G63310	X	AT1G77920	X
AT5G02540	O	AT1G78020	X	AT3G21330	O	AT1G67400	X	AT3G60840	X	AT2G15090	X
AT5G62280	X	AT5G57035	X	AT1G75830	X	AT5G46690	X	AT1G69490	O	AT5G12940	X
AT2G23630	X	AT1G09140	X	AT1G73190	X	AT5G35777	X	AT3G02380	X	AT3G20820	X
AT2G33790	X	AT1G10760	X	AT1G27670	X	AT1G05630	X	AT5G52570	O	AT2G47910	X
AT1G69570	O	AT3G18290	X	AT1G13430	X	AT4G02420	X	AT5G10950	X	AT1G51650	X
AT2G47240	X	AT3G03640	X	AT5G66080	O	AT5G62000	X	AT1G76310	X	AT4G23400	X
AT1G80130	X	AT3G23280	X	AT1G18400	O	AT5G53450	X	AT3G07610	X	AT1G02305	X
AT2G43610	O	AT2G40030	X	AT4G16515	X	AT1G69900	X	AT1G23410	X	AT1G12810	X
AT3G21330	O	AT5G63780	X	AT5G01330	X	AT2G14750	X	AT2G22610	X	AT4G04800	X
AT4G37160	X	AT2G17450	X	AT1G16850	X	AT3G24460	X	AT2G47880	X	AT1G68300	X
AT5G65390	O	AT3G44550	X	AT3G15540	O	AT5G07460	X	AT1G76780	X	AT2G34490	X
AT1G66100	X	AT1G69830	X	AT1G65310	X	AT2G27420	X	AT4G25340	X	AT1G01610	X
AT5G59780	X	AT1G14200	X	AT5G06720	X	AT1G13110	X	AT5G51810	X	AT1G49140	X
AT2G47140	X	AT2G37120	X	AT5G14920	X	AT4G04610	X	AT2G42960	X	AT1G32450	X
AT1G54200	X	AT3G04290	X	AT5G66400	X	AT3G24140	X	AT4G05520	X	AT1G56220	X
AT5G03545	X	AT1G66880	X	AT1G33790	X	AT1G18590	X	AT5G48060	X	AT3G14310	X
AT2G43510	X	AT4G31510	X	AT1G70710	X	AT3G52520	X	AT3G52900	X	AT3G48690	O
AT5G04970	X	AT5G59450	X	AT1G78970	X	AT5G26000	X	AT5G05210	X	AT2G28200	X
AT5G19890	X	AT3G17770	X	AT4G38825	X	AT1G78830	X	AT4G14490	X	AT3G02770	X
AT5G52900	X	AT4G11300	X	AT1G52190	O	AT5G61420	X	AT3G22060	X	AT3G19680	X
AT5G42530	X	AT4G09020	X	AT1G49570	X	AT3G23840	X	AT5G20970	X	AT4G25780	X
AT1G67110	X	AT1G67750	O	AT1G06350	X	AT4G14040	X	AT3G01670	X	AT3G26290	X
AT4G31730	X	AT3G52800	X	AT1G75590	O	AT2G03530	X	AT5G35940	X	AT1G07890	X
AT1G76240	X	AT1G68690	X	AT4G30290	X	AT1G53920	X	AT3G15550	X	AT5G24470	O
AT2G39770	X	AT3G46970	X	AT5G18020	X	AT2G22200	X	AT4G12620	X	AT3G03150	X
AT3G01190	X	AT4G23250	X	AT4G34770	X	AT3G47420	O	AT1G51405	X	AT5G13050	X
AT5G10970	X	AT3G57880	O	AT3G13980	X	AT5G10150	X	AT1G73870	X	AT2G01410	X
AT1G21910	X	AT1G70100	X	AT3G20470	X	AT3G53960	X	AT5G19300	X	AT1G54010	X
AT4G14690	X	AT1G76790	X	AT1G05680	X	AT1G58280	X	AT1G76740	X	AT1G71170	X
AT5G25160	X	AT4G15620	X	AT5G39865	X	AT4G23250	X	AT2G28620	X	AT1G17100	X
AT5G35525	X	AT1G19300	O	AT5G61660	O	AT3G56060	X	AT2G36690	X	AT3G05490	X
AT5G54370	X	AT4G26080	X	AT2G14900	X	AT2G29940	X	AT4G23800	X	AT1G72030	X
AT3G51400	O	AT1G07520	X	AT1G10550	O	AT3G55240	O	AT5G35210	X	AT3G11660	X
AT1G29920	X	AT1G28330	O	AT5G48900	O	AT5G17880	X	AT1G29380	X	AT1G78660	X
AT5G45820	X	AT1G17100	X	AT5G22500	O	AT5G25840	X	AT4G31800	X	AT1G78680	X
AT2G40900	X	AT3G50760	X	AT2G43610	O	AT1G25450	X	AT5G14440	X	AT2G45430	O
AT5G05810	X	AT3G16910	X	AT3G29575	O	AT2G41850	X	AT5G27550	X	AT1G71695	X
AT2G23130	X	AT2G29310	X	AT5G10430	X	AT3G04290	X	AT2G11910	X	AT5G48150	X
AT1G26790	O	AT4G32060	X	AT4G23030	X	AT5G03380	X	AT1G20610	X	AT2G25450	X
AT1G54890	X	AT3G01420	X	AT1G53490	X	AT1G15260	X	AT1G59540	X	AT3G10525	X
AT2G32100	X	AT3G09220	X	AT3G05150	X	AT5G24380	X	AT5G57120	X	AT5G40390	X
AT3G13980	X	AT2G42330	X	AT5G63650	O	AT2G36970	X	AT3G05060	X	AT2G02760	X
AT2G47440	O	AT4G13250	X	AT5G67060	X	AT1G18810	X	AT1G69570	O	AT3G44320	X
AT3G61460	O	AT2G28190	X	AT4G29020	O	AT1G78850	O	AT3G23020	X	AT3G26450	X
AT1G72510	X	AT5G42650	X	AT3G59900	O	AT2G32100	X	AT5G11780	X	AT3G55450	X
AT2G14820	X	AT4G29700	X	AT2G05510	X	AT5G63800	X	AT1G49870	X	AT2G43018	X
AT5G48490	X	AT3G47820	X	AT5G25190	O	AT2G42600	X	AT4G16008	X	AT5G54500	X
AT2G41430	X	AT3G08760	X	AT2G20750	X	AT2G01520	X	AT1G23280	X	AT2G40765	X
AT1G18400	O	AT5G49280	X	AT5G51680	X	AT4G37800	X	AT4G11080	X	AT4G12080	X
AT1G62510	X	AT2G40570	X	AT2G48090	X	AT4G36880	O	AT3G12320	X	AT1G57680	X
AT1G30760	X	AT5G45350	X	AT4G32440	X	AT2G41290	X	AT5G13770	X	AT4G28240	O
AT2G37030	X	AT2G40370	X	AT5G15160	X	AT1G21130	X	AT5G57350	X	AT4G29210	X
AT1G05680	X	AT1G78995	X	AT1G08500	X	AT3G53720	X	AT3G05130	X	AT4G09460	X
AT3G15250	X	AT4G18240	X	AT2G32300	X	AT4G39940	O	AT5G60930	X	AT1G22770	X
AT1G14280	X	AT4G22690	O	AT3G05890	O	AT1G21540	X	AT3G24080	X	AT2G36830	X
AT1G06080	O	AT4G39950	X	AT1G30760	X	AT2G29670	X	AT2G46630	X	AT1G64780	X
AT5G57685	X	AT5G16830	X	AT4G25260	O	AT3G48720	X	AT3G15080	X	AT3G50760	X
AT3G12320	X	AT5G55050	X	AT5G44260	X	AT5G04950	X	AT1G34355	X	AT3G51520	X
AT1G12010	X	AT5G17700	X	AT1G76240	X	AT2G21140	X	AT4G17000	X	AT5G58900	O
AT1G69160	X	AT5G14730	X	AT1G62981	X	AT2G38780	X	AT2G07170	X	AT2G27820	X
AT1G71030	X	AT4G34900	X	AT1G20190	X	AT5G47500	X	AT2G29890	X	AT3G21750	X
AT1G23720	X	AT4G23680	X	AT1G78450	X	AT4G22690	O	AT2G43650	X	AT5G57070	X
AT3G42800	X	AT1G32920	X	AT4G32460	X	AT1G75900	X	AT1G16630	X	AT3G47070	X
AT3G16150	X	AT3G26910	X	AT3G22840	X	AT1G52880	X	AT4G39770	O	AT5G37600	X
AT3G25190	X	AT3G13380	X	AT1G76500	O	AT4G08870	X	AT2G44820	X	AT5G65660	X
AT5G62920	X	AT2G21660	X	AT5G02260	X	AT1G35350	X	AT1G55460	X	AT1G69870	X
AT4G36850	X	AT3G26080	X	AT5G10625	X	AT1G06830	X	AT3G58660	X	AT4G04330	X
AT1G15750	O	AT5G21940	X	AT5G03960	X	AT4G04570	X	AT5G07810	X	AT2G22425	X
AT2G37600	X	AT5G24150	X	AT4G30410	O	AT4G19520	X	AT3G22660	X	AT1G06640	X
AT2G40880	X	AT1G69870	X	AT5G25460	X	AT2G42330	X	AT3G52110	X	AT1G55190	X
AT4G32860	X	AT4G11660	X	AT5G01740	X	AT1G29090	X	AT4G14330	X	AT5G67280	X
AT2G28630	X	AT1G51830	X	AT1G60060	O	AT5G13840	X	AT5G47320	X	AT1G75750	X
AT3G14370	O	AT2G48010	X	AT3G20100	X	AT1G01600	X	AT3G47570	X	AT1G75800	X
AT5G66985	X	AT2G42600	X	AT5G66590	O	AT5G27420	X	AT5G60030	X	AT2G20560	X
AT5G60530	X	AT5G52450	X	AT5G07000	X	AT5G49730	X	AT3G55340	X	AT3G16460	X
AT2G43060	O	AT3G23570	X	AT1G30750	X	AT2G43800	X	AT1G07180	X	AT4G38460	X
AT5G66080	O	AT4G31550	X	AT5G04330	X	AT5G55620	X	AT2G36200	X	AT2G22170	X
AT3G45210	X	AT2G19810	X	AT5G50915	O	AT5G40380	X	AT3G51720	X	AT2G33855	X
AT1G15040	X	AT3G24460	X	AT5G49330	X	AT4G09760	X	AT5G10170	X	AT1G78995	X
AT2G43820	X	AT1G03220	X	AT1G76180	X	AT1G49490	X	AT3G29670	X	AT1G49240	X
AT5G52570	O	AT1G75020	X	AT5G15780	X	AT2G47240	X	AT2G40360	X	AT5G25280	X
AT5G03120	X	AT4G30140	X	AT4G24275	O	AT1G19670	X	AT1G55200	X	AT2G38540	X
AT5G04190	X	AT5G15970	X	AT1G44970	X	AT5G41410	X	AT5G55920	X	AT3G04880	X
AT5G09970	X	AT1G08980	X	AT3G20130	X	AT3G51600	X	AT5G24380	X	AT4G15093	X
AT4G08300	X	AT3G48360	X	AT3G05800	X	AT4G18205	X	AT4G03210	X	AT3G44100	X
AT3G15430	X	AT4G21570	X	AT5G13930	X	AT5G44050	X	AT1G50140	X	AT5G27280	X
AT2G36050	X	AT5G41810	X	AT1G19530	X	AT4G31805	X	AT5G37180	X	AT2G45560	X
AT1G76090	X	AT4G00970	X	AT1G64640	X	AT3G50840	X	AT4G26660	X	AT1G07050	X
AT1G67030	X	AT1G77500	X	AT1G36060	X	AT5G61270	X	AT1G21810	X	AT1G13670	X
AT4G13580	X	AT3G55430	X	AT1G10560	O	AT1G73360	X	AT3G20150	X	AT3G09030	X
AT4G27310	O	AT2G05810	X	AT2G27370	X	AT4G25940	X	AT3G19050	X	AT1G80460	O
AT5G60860	O	AT1G05340	X	AT3G12710	O	AT4G02850	X	AT3G05330	X	AT1G23010	X
AT5G44750	X	AT4G21070	X	AT3G55230	X	AT3G14760	X	AT1G64860	X	AT5G61820	X
AT3G16410	X	AT1G51700	X	AT2G32990	X	AT3G55110	X	AT2G38720	X	AT3G12260	X
AT4G16515	X	AT2G25690	X	AT1G75500	X	AT5G61290	X	AT1G69730	X	AT4G00040	X
AT4G14130	O	AT2G42450	X	AT1G12845	O	AT1G53700	X	AT1G53140	X	AT4G02520	X
AT3G05730	X	AT5G61600	X	AT5G12940	X	AT1G54050	X	AT5G17160	X	AT1G07310	X
AT5G25460	X	AT5G47500	X	AT1G52590	X	AT4G15620	X	AT3G11500	X	AT4G12320	X
AT1G24530	X	AT2G36390	X	AT1G54000	X	AT2G25200	X	AT5G33300	X	AT5G17330	X
AT2G42485	X	AT3G57520	X	AT3G54400	X	AT4G22560	X	AT1G74560	X	AT1G77885	X
AT4G38860	X	AT1G14370	X	AT4G22810	X	AT5G11610	X	AT3G52150	X	AT5G22270	X
AT2G23290	X	AT1G73500	X	AT2G42870	O	AT1G51805	X	AT4G14200	X	AT1G65820	X
AT3G18200	X	AT2G46650	X	AT5G15150	O	AT2G45150	X	AT1G79150	O	AT3G09735	X
AT5G07000	X	AT2G43550	X	AT4G14690	X	AT5G23940	X	AT5G62410	X	AT1G07240	X
AT1G13670	X	AT3G26740	X	AT4G08300	X	AT5G22270	X	AT1G53250	X	AT1G49320	X
AT2G47550	X	AT4G13770	X	AT5G57620	X	AT3G56400	X	AT5G38720	X	AT1G05810	X
AT1G73830	X	AT4G03820	X	AT5G59010	O	AT1G53780	X	AT1G74710	X	AT1G32170	X
AT1G49200	X	AT4G01610	X	AT2G39980	X	AT2G31230	X	AT2G37690	X	AT2G35820	X
AT3G54500	O	AT3G01440	X	AT3G14370	O	AT2G43445	X	AT4G08580	X	AT1G12310	X
AT2G40330	X	AT1G16370	X	AT5G38200	X	AT3G50480	X	AT1G75100	X	AT2G44130	X
AT1G26210	X	AT1G60700	X	AT1G56120	X	AT5G08070	X	AT4G32720	X	AT3G23600	X
AT5G36910	X	AT2G18670	X	AT3G14210	X	AT1G53350	X	AT1G69070	X	AT5G66160	X
AT1G22900	X	AT4G22592	X	AT1G01470	X	AT4G13840	X	AT4G30800	X	AT5G62200	X
AT3G46280	X	AT1G09070	X	AT2G28670	X	AT4G09420	X	AT5G61020	X	AT5G52780	X
AT1G58280	X	AT2G46600	X	AT2G36120	X	AT1G45201	X	AT5G23910	X	AT3G61430	X
AT3G48260	O	AT2G28900	X	AT4G14560	O	AT5G03350	X	AT3G17360	X	AT1G07090	O
AT3G02380	X	AT2G38210	X	AT5G02760	O	AT3G16670	X	AT4G20980	X	AT1G76560	X
AT2G05070	X	AT4G17240	X	AT4G16670	X	AT5G66740	X	AT3G01160	X	AT4G32150	X
AT3G25717	X	AT5G13730	X	AT3G23030	O	AT5G52320	X	AT5G66210	X	AT1G01640	X
AT5G23730	X	AT1G62710	X	AT1G55120	X	AT5G04150	X	AT3G24660	X	AT5G18680	X
AT1G05010	X	AT3G56880	X	AT4G33420	X	AT3G23570	X	AT3G48500	X	AT2G23310	X
AT2G40475	X	AT4G39940	O	AT5G01210	X	AT2G46650	X	AT3G02650	X	AT4G32530	X
AT1G64640	X	AT2G22190	X	AT3G47340	X	AT1G13650	X	AT3G10530	X	AT4G34881	X
AT5G10430	X	AT4G28940	X	AT1G11545	X	AT5G26920	X	AT5G59850	X	AT2G43550	X
AT1G07180	X	AT3G26470	X	AT2G38090	X	AT5G03390	X	AT1G18370	X	AT5G02100	X
AT5G46890	X	AT5G44060	X	AT4G17695	X	AT5G04660	X	AT4G26190	X	AT1G11700	X
AT3G01060	X	AT1G63090	X	AT1G20900	O	AT2G38720	X	AT1G64880	X	AT2G15480	X
AT4G17460	X	AT4G36030	X	AT1G36940	X	AT2G39880	X	AT1G42430	X	AT3G43670	X
AT1G14350	O	AT2G21130	X	AT5G58960	X	AT1G21250	X	AT3G05320	X	AT5G47810	X
AT2G04570	X	AT1G60590	O	AT5G15230	O	AT4G23290	X	AT4G37750	X	AT3G62270	X
AT3G16670	X	AT3G28080	X	AT3G16180	X	AT1G22890	X	AT3G58650	X	AT1G76860	X
AT5G52070	X	AT5G17760	O	AT5G02490	X	AT3G52525	X	AT4G08310	X	AT5G55050	X
AT3G47500	X	AT4G39570	X	AT4G35350	X	AT5G51850	X	AT3G61320	X	AT1G62300	X
AT2G40230	X	AT1G70700	X	AT1G26945	X	AT1G21270	X	AT1G45180	X	AT4G00330	X
AT1G13245	O	AT4G00165	X	AT3G09440	X	AT1G52040	X	AT4G22860	X	AT1G76200	X
AT2G05540	X	AT4G23260	X	AT2G39430	X	AT3G54600	X	AT3G18600	X	AT2G47400	X
AT5G48900	O	AT5G15130	X	AT3G12610	X	AT1G56250	X	AT3G55010	X	AT1G51200	X
AT4G33220	X	AT4G17250	X	AT2G36885	X	AT5G42530	X	AT3G57660	X	AT4G08685	X
AT4G34760	O	AT5G15870	X	AT3G23510	X	AT5G65730	X	AT5G62500	X	AT3G45700	X
AT5G58580	X	AT4G01130	O	AT5G66390	X	AT1G52905	X	AT2G04630	X	AT1G31812	X
AT5G06980	X	AT1G08920	O	AT2G34790	X	AT2G42130	X	AT2G16880	X	AT3G51600	X
AT2G05100	X	AT3G28070	X	AT5G12050	X	AT3G26280	X	AT3G44750	X	AT5G54960	O
AT3G04320	X	AT5G63790	X	AT5G22580	O	AT4G12020	X	AT4G24175	X	AT1G62990	X
AT1G02340	O	AT3G52520	X	AT1G13710	X	AT2G36770	X	AT3G51800	X	AT5G54640	X
AT2G46870	X	AT3G47080	X	AT2G06850	O	AT2G39310	X	AT5G63700	X	AT2G29630	X
AT2G39710	X	AT1G65900	X	AT2G34070	X	AT1G54040	X	AT3G07050	X	AT4G38260	X
AT1G52190	O	AT4G01460	X	AT3G43270	O	AT4G23600	X	AT5G52950	X	AT3G63200	X
AT1G74790	X	AT3G25770	X	AT2G02230	X	AT1G24020	X	AT5G17230	X	AT5G56760	X
AT5G54270	X	AT5G64905	X	AT5G63810	X	AT2G16380	X	AT2G45950	O	AT2G38400	O
AT1G15670	O	AT3G45650	X	AT2G14890	X	AT1G62975	X	AT5G52910	X	AT5G41410	X
AT4G38400	X	AT5G65870	X	AT2G36100	X	AT1G56240	X	AT3G29280	X	AT3G03520	X
AT5G57780	O	AT2G44450	X	AT2G37640	X	AT4G23260	X	AT4G05190	X	AT1G05870	O
AT2G41940	X	AT3G56590	X	AT2G38080	X	AT1G53785	X	AT1G08560	O	AT1G14450	X
AT5G15410	X	AT3G28340	X	AT1G53180	O	AT3G56710	X	AT3G23670	X	AT5G12950	X
AT5G19970	X	AT2G22200	X	AT2G40610	O	AT1G71696	X	AT5G55820	X	AT5G24165	X
AT2G40400	X	AT2G27830	O	AT3G11550	X	AT5G38020	O	AT1G68790	X	AT1G75900	X
AT4G35770	X	AT5G38020	O	AT2G47930	X	AT3G10570	X	AT3G22790	X	AT5G64552	X
AT2G47490	X	AT4G09570	X	AT5G42180	X	AT3G58990	X	AT3G54500	O	AT5G16550	X
AT4G36670	X	AT4G24160	X	AT3G23050	O	AT1G72140	X	AT3G14770	X	AT1G60730	X
AT1G60060	O	AT4G19230	X	AT1G68810	X	AT2G32200	X	AT5G15950	X	AT2G45530	X
AT2G38940	X	AT1G30040	X	AT5G44670	X	AT3G55130	X	AT3G57550	X	AT2G41180	X
AT2G42870	O	AT1G73540	X	AT1G45130	O	AT2G34810	X	AT2G34640	X	AT1G76690	X
AT2G39390	X	AT3G63160	X	AT2G10940	X	AT3G22740	X	AT5G22650	X	AT1G17200	X
AT2G24762	X	AT1G76360	X	AT1G04310	X	AT5G10250	X	AT5G16720	X	AT1G12110	O
AT4G22666	X	AT5G66880	X	AT1G64390	X	AT1G52400	X	AT4G02930	X	AT3G61550	X
AT3G47295	X	AT2G38780	X	AT1G03870	X	AT5G54145	X	AT5G15550	X	AT5G03080	X
AT3G16660	X	AT2G40095	X	AT3G05880	O	AT1G17600	X	AT3G57930	X	AT3G20510	X
AT4G19820	X	AT2G40270	O	AT5G05180	X	AT4G11460	X	AT3G44050	X	AT3G46970	X
AT2G36620	X	AT1G68050	X	AT1G09250	X	AT3G46370	X	AT3G14900	X	AT1G18720	X
AT3G30180	X	AT1G06620	X	AT1G09460	X	AT5G14200	X	AT3G55060	X	AT2G01540	X
AT1G22882	X	AT4G32340	X	AT4G03190	O	AT5G42800	X	AT1G58290	X	AT5G60890	O
AT1G65310	X	AT4G28400	X	AT3G28290	X	AT3G19020	X	AT5G17900	X	AT3G07570	X
AT5G20970	X	AT3G09390	X	AT3G28160	X	AT1G03495	X	AT3G02760	X	AT5G25890	X
AT2G27228	X	AT3G46640	X	AT4G13850	X	AT5G24770	X	AT4G02400	X	AT1G66480	X
AT5G47450	X	AT3G19970	X	AT2G45050	O	AT1G77960	X	AT5G42540	X	AT4G24805	X
AT1G36060	X	AT5G66480	X	AT4G25390	X	AT1G52000	X	AT1G61000	X	AT4G36648	X
AT1G09460	X	AT3G13080	X	AT5G25110	X	AT3G08770	X	AT5G48530	X	AT2G44940	X
AT1G22230	X	AT2G39880	X	AT4G27260	X	AT3G52550	X	AT1G65470	X	AT1G17530	X
AT4G24275	O	AT2G20560	X	AT5G03170	X	AT1G55450	X	AT3G27550	X	AT4G13180	X
AT1G14210	X	AT3G52180	X	AT5G53830	X	AT4G14400	X	AT5G16750	X	AT3G24100	X
AT1G62380	X	AT5G63560	X	AT4G18970	O	AT4G21760	X	AT1G06720	X	AT2G46535	X
AT3G55010	X	AT2G23320	X	AT1G30280	X	AT1G06160	O	AT2G27840	X	AT4G19810	X
AT1G03870	X	AT3G48280	X	AT1G52730	X	AT5G17700	X	AT4G08940	X	AT3G21510	X
AT4G12520	X	AT3G26980	X	AT1G25230	O	AT5G25880	X	AT2G01250	X	AT3G54366	X
AT5G15950	X	AT4G26090	X	AT4G14465	X	AT1G35310	X	AT5G60040	X	AT5G48250	X
AT4G29310	O	AT2G22300	X	AT3G59350	X	AT1G06100	X	AT4G29920	X	AT1G29300	X
AT4G12470	X	AT2G16900	X	AT5G53590	X	AT5G57220	X	AT1G12920	O	AT4G36040	X
AT3G53420	O	AT1G58807	X	AT2G36870	X	AT5G33370	X	AT4G22000	O	AT1G27030	X
AT1G72430	X	AT5G50450	X	AT3G01220	X	AT1G52030	X	AT2G40650	X	AT1G67940	X
AT2G46830	X	AT5G62720	X	AT5G47370	O	AT3G01140	X	AT2G23360	X	AT3G56710	X
AT1G48040	X	AT4G24570	X	AT1G61580	X	AT4G13575	X	AT5G45600	X	AT2G01340	X
AT3G47420	O	AT2G41850	X	AT5G37790	X	AT5G37990	X	AT3G49730	X	AT3G57090	X
AT3G24020	X	AT1G78990	X	AT1G04250	X	AT3G56410	X	AT5G23070	X	AT1G75710	X
AT5G66390	X	AT2G28400	X	AT5G51670	X	AT4G14060	X	AT3G49160	X	AT4G14270	X
AT1G11545	X	AT3G51860	X	AT4G38400	X	AT3G08860	X	AT2G18220	X	AT1G19670	X
AT3G15540	O	AT5G23010	X	AT1G62380	X	AT1G12030	X	AT3G49990	X	AT1G65845	X
AT5G22940	X	AT3G11020	X	AT1G77330	O	AT5G56490	X	AT2G32880	X	AT4G32650	X
AT3G07720	X	AT5G05190	X	AT4G32290	X	AT3G48650	X	AT1G56510	X	AT2G01420	X
AT3G47470	X	AT2G32020	X	AT1G07420	O	AT5G54710	X	AT1G04530	X	AT3G22160	X
AT5G55930	X	AT1G09940	X	AT3G54030	O	AT2G43100	X	AT5G58120	X	AT5G50450	X
AT4G14940	X	AT3G55450	X	AT5G54380	O	AT2G35700	X	AT5G59830	X	AT2G45970	X
AT3G56290	X	AT5G61440	X	AT2G40970	O	AT4G29050	X	AT5G62390	X	AT5G60540	X
AT1G73870	X	AT3G47960	X	AT3G28180	O	AT1G15125	X	AT4G18905	X	AT2G04410	X
AT5G44670	X	AT1G63720	X	AT1G72510	X	AT1G78370	X	AT3G49601	X	AT1G20620	X
AT2G44940	X	AT1G33610	X	AT4G08950	X	AT1G66090	X	AT1G02730	X	AT4G24220	X
AT3G55500	X	AT5G06870	X	AT5G66920	X	AT3G19710	X	AT5G50565	X	AT1G76020	X
AT4G35350	X	AT5G59520	X	AT3G22620	X	AT5G24240	X	AT4G05410	X	AT3G15210	X
AT1G53830	X	AT1G63740	X	AT5G12250	O	AT1G63710	X	AT5G59080	X	AT1G04250	X
AT2G38310	X	AT2G30250	X	AT5G16000	X	AT3G03190	X	AT1G19990	X	AT3G27880	X
AT1G43860	X	AT4G36500	X	AT3G05020	O	AT5G54720	X	AT3G59040	X	AT5G26340	O
AT3G12920	O	AT1G58561	X	AT5G21105	X	AT3G02020	X	AT5G66540	X	AT2G03440	X
AT3G45700	X	AT5G48380	X	AT1G09570	X	AT1G05675	X	AT1G44446	X	AT3G13520	X
AT5G42880	X	AT5G10380	X	AT4G08150	X	AT1G14250	X	AT1G17990	X	AT4G35750	X
AT2G39450	O	AT2G14080	X	AT1G20620	X	AT1G65860	X	AT2G02160	X	AT1G66820	X
AT2G44180	X	AT2G43100	X	AT2G38120	X	AT3G16530	X	AT5G21160	X	AT5G57887	X
AT2G39180	X	AT3G50260	X			AT5G23010	X	AT3G63440	X	AT5G39760	X
AT4G34610	X	AT5G24620	X			AT4G03060	X	AT5G48360	X	AT2G45510	X
AT1G78100	X	AT5G66900	X			AT2G20870	X	AT4G19820	X	AT1G26770	X
AT4G15550	X	AT5G58430	X			AT4G13770	X	AT1G09900	X	AT3G23090	X
AT5G14780	X	AT2G23010	X			AT5G07690	X	AT4G02110	X	AT3G03990	X
AT5G15850	X	AT2G19710	X			AT2G33850	X	AT3G14890	X	AT3G01190	X
AT5G22580	O	AT5G39580	X			AT1G55940	X	AT5G52440	O	AT3G63160	X
AT3G23150	X	AT1G72940	X			AT1G62560	X	AT5G36002	X	AT4G13510	X
AT1G10370	X	AT3G12580	X			AT1G65450	X	AT3G10690	X	AT2G27960	X
AT5G47610	X	AT1G53170	O			AT1G12570	X	AT3G01410	X	AT4G03820	X
AT1G01490	X	AT2G38465	X			AT5G55720	X	AT4G32190	X	AT2G20950	X
AT2G32300	X	AT5G11070	X			AT5G43500	X	AT4G13495	X	AT1G80180	X
AT4G25050	X	AT3G15530	X			AT3G04210	X	AT3G56070	X	AT3G51000	X
AT1G23030	O	AT4G02410	X			AT2G42485	X	AT1G69200	X	AT2G38110	X
AT1G21400	X	AT1G29090	X			AT3G58000	X	AT5G63850	X	AT1G47128	X
AT2G47990	X	AT5G66052	X			AT4G17860	X	AT1G80810	X	AT3G09540	X
AT1G14920	O	AT3G14050	X			AT4G28160	X	AT3G04260	X	AT1G64660	O
AT5G15210	X	AT1G74950	O			AT1G62540	X	AT5G16180	X	AT5G03460	X
AT2G17230	X	AT1G72910	X			AT4G00970	X	AT1G80750	X	AT4G17260	X
AT2G32990	X	AT4G23060	O			AT3G21950	X	AT3G55400	X	AT1G52590	X
AT5G51670	X	AT4G01950	X			AT4G30200	X	AT2G34620	X	AT3G20660	X
AT2G29650	X	AT5G61380	X			AT4G17470	X	AT3G20430	X	AT4G39260	X
AT4G28190	X	AT4G26530	X			AT1G16410	X	AT1G29720	X	AT3G44300	X
AT5G64940	X	AT1G59590	X			AT1G66100	X	AT3G54470	X	AT5G54300	X
AT4G34350	X	AT3G11410	X			AT5G07700	X	AT4G00780	X	AT4G24140	X
AT5G01210	X	AT2G29720	X			AT1G31690	X	AT3G43590	X	AT1G12090	X
AT5G03170	X	AT5G26570	X			AT2G43440	X	AT1G63810	X	AT4G39640	X
AT1G04800	X	AT5G46780	X			AT2G04032	X	AT5G57130	X	AT3G61200	X
AT3G58120	O	AT5G03720	X			AT5G62760	X	AT3G25760	X	AT5G67490	X
AT4G22212	X	AT1G74430	X			AT5G64800	X	AT4G08950	X	AT1G19910	X
AT1G75500	X	AT1G80850	X			AT2G15042	X	AT5G06980	X	AT3G13380	X
AT4G21870	X	AT3G25610	X			AT5G51950	X	AT5G67320	X	AT1G05340	X
AT3G48700	X	AT1G64065	X			AT1G53950	X	AT3G12270	X	AT4G12470	X
AT1G61580	X	AT2G32970	X			AT3G02410	X	AT5G19260	X	AT5G27760	X
AT4G17170	X	AT1G75000	X			AT5G66640	O	AT5G44635	X	AT2G47000	X
AT1G69760	X	AT2G23590	X			AT1G07910	X	AT5G22390	X	AT1G15260	X
AT1G13730	X	AT5G51970	X			AT4G25692	X	AT5G67270	X	AT1G55850	X
AT5G48920	X	AT4G22753	X			AT3G59060	X	AT1G52730	X	AT5G51570	X
AT1G77330	O	AT3G52430	X			AT1G53887	X	AT4G35570	X	AT4G14130	O
AT1G20190	X	AT3G62410	X			AT1G67850	X	AT2G22795	O	AT3G14067	O
AT3G57040	X	AT1G65860	X			AT2G38810	X	AT4G34670	X	AT5G51040	X
AT2G47930	X	AT2G16586	X			AT3G54320	X	AT5G11240	X	AT4G14400	X
AT5G57660	X	AT1G76600	X			AT1G80380	X	AT3G02640	X	AT2G34585	X
AT1G31170	O	AT1G65390	X					AT3G27350	X	AT1G56300	X
AT4G10340	X	AT3G18950	O					AT5G63160	X	AT1G08770	X
AT5G26200	O	AT3G27210	O					AT5G63550	X	AT1G62440	X
AT4G12420	X	AT1G15890	X					AT5G55660	X	AT5G47960	X
AT2G36100	X	AT5G47960	X					AT1G62390	X	AT5G11740	X
AT2G21560	X	AT4G22980	X					AT2G43110	X	AT4G09830	X
AT2G42220	X	AT1G42990	X					AT3G56430	X	AT2G37200	X
AT1G61520	X	AT4G33980	X					AT1G29220	X	AT1G13110	X
AT4G23690	X	AT3G15500	X					AT5G14760	X	AT2G48010	X
AT4G39640	X	AT4G24110	X					AT5G48490	X	AT3G22970	X
AT5G01810	X	AT1G69900	X					AT3G48710	X	AT4G23670	X
AT1G07150	X	AT5G19240	X					AT1G61870	X	AT5G52790	X
AT5G35970	X	AT5G54860	X					AT3G04820	X	AT3G13720	X
AT1G71970	O	AT1G13210	X					AT2G16460	X	AT1G78020	X
AT1G68810	X	AT3G47570	X					AT1G70200	X	AT1G76060	X
AT1G13300	X	AT1G27940	X					AT3G59540	X	AT5G50200	X
AT1G70230	X	AT1G70740	X					AT3G54660	X	AT4G34250	X
AT2G31380	X	AT3G07650	X					AT1G17360	X	AT2G18350	O
AT2G45050	O	AT2G18193	X					AT1G18550	X	AT4G22212	X
AT1G32900	X	AT4G03205	X					AT4G18480	X	AT5G58390	X
AT1G21050	X	AT4G30350	X					AT3G11964	X	AT1G64170	X
AT5G60660	X	AT5G04340	X					AT5G42990	X	AT1G27930	X
AT5G22390	X	AT3G02800	X					AT3G48090	X	AT3G01472	X
AT1G09310	X	AT2G44370	X					AT1G61580	X	AT4G13615	X
AT4G14550	X	AT1G78280	X					AT5G62270	X	AT4G17100	X
AT2G19800	X	AT2G46510	X					AT1G29320	X	AT2G07717	X
AT5G44190	X	AT1G52000	X					AT1G72050	X	AT3G23805	X
AT3G24080	X	AT4G02200	X					AT2G46830	X	AT1G14200	X
AT3G55230	X	AT5G47230	X					AT1G24100	X	AT2G37640	X
AT4G30170	X	AT5G06865	X					AT3G55500	X	AT3G50970	X
AT2G47450	X	AT4G22780	O					AT3G19650	X	AT2G36380	X
AT1G52070	X	AT5G44070	X					AT5G41020	X	AT3G01690	O
AT1G75100	X	AT3G16720	X					AT5G50110	X	AT5G22630	X
AT5G64170	X	AT5G65300	O					AT5G16250	X	AT2G20780	X
AT3G58700	X	AT5G64870	X					AT5G56030	X	AT1G76790	X
AT2G42620	O	AT5G51440	X					AT1G76280	X	AT1G74020	X
AT3G09600	X	AT4G37610	X					AT1G15660	X	AT4G38690	X
AT4G08870	X	AT3G18690	X					AT5G49660	X	AT4G00165	X
AT2G28260	X	AT4G04460	X					AT5G64940	X	AT1G67750	O
AT1G32190	X	AT1G52342	X					AT1G69770	X	AT5G51440	X
AT1G04530	X	AT4G15975	X					AT1G33040	X	AT2G23340	X
AT3G28550	X	AT4G21390	X					AT4G37820	O	AT4G15160	X
AT4G15160	X	AT2G22500	X					AT3G61650	X	AT5G42860	X
AT1G04250	X	AT4G23170	X					AT5G64840	X	AT4G09990	X
AT5G67030	X	AT1G72920	X					AT2G17560	X	AT4G32940	X
AT1G76990	X	AT5G42900	O					AT1G69580	X	AT2G41850	X
AT1G55960	X	AT1G74000	X					AT1G26460	X	AT2G15830	X
AT5G13180	X	AT5G08790	X					AT5G60990	X	AT2G01170	X
AT3G27170	X	AT4G25580	X					AT1G48160	X	AT5G06270	X
AT4G08930	X	AT1G59218	X					AT3G50360	X	AT3G01520	X
AT1G26920	X	AT5G63770	X					AT5G14640	X	AT3G50840	X
AT3G11690	X	AT4G37370	X					AT1G44910	X	AT1G30750	X
AT1G22400	X	AT1G23710	O					AT3G52660	X	AT2G19570	X
AT3G07050	X	AT3G46930	X					AT1G19520	X	AT4G32890	O
AT4G14750	X	AT1G32560	X					AT1G10120	X	AT1G22885	X
AT5G47560	X	AT4G36550	X					AT2G33800	X	AT5G39050	X
AT5G19940	X	AT5G26030	X					AT2G05120	X	AT4G18910	X
AT4G09320	X	AT1G73080	X					AT5G03850	X	AT2G46390	X
AT1G19740	X	AT5G13210	X					AT5G08420	X	AT5G48412	X
AT2G47160	O	AT5G42050	X					AT1G15940	X	AT5G09520	X
AT3G12610	X	AT5G60100	X					AT2G19870	X	AT3G10340	X
AT5G11420	X	AT5G47070	X					AT1G10510	X	AT2G39710	X
AT5G42180	X	AT5G01542	X					AT3G22420	O	AT3G12700	X
AT5G46240	O	AT1G79310	X					AT3G59670	X	AT1G20823	X
AT2G34060	X	AT1G33560	X					AT5G65900	X	AT1G65720	X
AT5G45100	O	AT5G64310	O					AT4G21180	X	AT1G77330	O
AT3G59400	X	AT5G40920	X					AT1G59990	X	AT4G15800	X
		AT3G08720	X					AT4G15030	X	AT1G18390	X
		AT3G19200	O					AT5G63950	X	AT3G58850	O
		AT1G01720	X					AT5G60960	X	AT5G07100	X
		AT3G09520	X					AT5G50100	X	AT1G29395	X
		AT4G30280	X					AT4G26630	X	AT1G65520	X
		AT2G25940	X					AT2G30100	X	AT2G46950	X
		AT5G46470	X					AT2G21790	X	AT2G25260	X
		AT1G59870	X					AT5G11880	X	AT5G62720	X
		AT4G02360	X					AT2G04030	X	AT2G32510	X
		AT2G46530	O					AT5G16780	X	AT1G68760	X
		AT2G36790	X					AT1G50920	X	AT4G15910	X
		AT5G64660	X					AT2G27470	X	AT3G16430	X
		AT2G21200	X					AT1G64960	X	AT2G46740	X
		AT4G18197	X					AT2G07340	X	AT1G63840	X
		AT1G15125	X					AT1G44810	X	AT5G65790	X
		AT2G40960	X					AT1G12420	X	AT5G24620	X
		AT1G66500	X					AT1G63660	X	AT3G27150	X
		AT1G48330	O					AT5G46580	X	AT3G26770	X
		AT1G27730	X					AT3G53870	X	AT4G38770	X
		AT5G14700	X					AT2G33435	X	AT5G65683	X
		AT5G43620	X					AT2G25180	X	AT4G38540	X
		AT2G40000	X					AT1G66670	X	AT3G26740	X
		AT3G23920	O					AT1G06060	X	AT5G26230	X
		AT3G10930	X					AT2G44200	X	AT5G01240	X
		AT5G25210	X					AT3G52170	X	AT1G12950	X
		AT4G17090	X					AT5G15980	X	AT5G24735	X
		AT4G34390	X					AT1G08130	X	AT1G70690	X
		AT1G30370	X					AT1G13710	X	AT5G25190	O
		AT3G27540	X					AT1G44900	X	AT2G15880	X
		AT2G27080	X					AT2G25670	X	AT1G09560	X
		AT5G04150	X					AT3G49080	X	AT3G05880	O
		AT2G01180	X					AT3G07020	X	AT4G00360	X
		AT2G15880	X					AT1G67230	X	AT1G67330	X
		AT2G29630	X					AT3G54350	X	AT5G07110	X
		AT3G15210	X					AT1G09460	X	AT3G63210	X
		AT1G29690	X					AT1G55960	X	AT4G14550	X
		AT2G21720	X					AT1G17880	X	AT2G40610	O
		AT1G17750	X					AT4G29940	X	AT4G14440	X
		AT4G16146	X					AT1G73490	X	AT5G43860	X
		AT1G19020	X					AT3G15356	X	AT1G20840	X
		AT2G15090	X					AT3G51270	X	AT4G39955	X
		AT5G52640	X					AT3G15970	X	AT1G16060	X
		AT5G18470	O					AT1G13730	X	AT5G37690	X
		AT4G01250	O					AT4G30840	X	AT1G34640	X
		AT4G19160	X					AT2G34900	X	AT1G70460	X
		AT4G12020	X					AT1G67040	X	AT5G64430	O
		AT1G14600	X					AT5G26850	X	AT1G28470	X
		AT1G13340	X					AT5G61330	X	AT1G77370	X
		AT1G21326	X					AT5G63050	X	AT4G21620	X
		AT1G52570	X					AT4G34350	X	AT2G19760	X
		AT5G16360	X					AT5G15870	X	AT1G06800	X
		AT1G20823	X					AT5G48240	X	AT2G16720	X
		AT1G20120	X					AT4G01560	X	AT1G62790	X
		AT3G05370	X					AT3G54080	X	AT5G16470	X
		AT5G20230	X					AT2G35635	X	AT4G16750	X
		AT5G10695	X					AT1G51745	X	AT3G59940	X
		AT5G13190	X					AT3G23070	X	AT3G47965	X
		AT3G46600	X					AT2G34730	X	AT2G31585	X
		AT2G27310	X					AT1G15340	X	AT1G25275	O
		AT5G13700	X					AT2G28305	X	AT3G45140	X
		AT4G18205	X					AT5G14460	X	AT2G21185	X
		AT5G24280	X					AT5G18670	X	AT3G10960	O
		AT1G61560	X					AT2G14660	X	AT3G29030	X
		AT3G04640	X					AT2G29200	X	AT3G58710	X
		AT5G11650	X					AT1G36390	X	AT5G27930	X
		AT5G61290	X					AT2G31890	X	AT3G23280	X
		AT1G07000	X					AT5G08720	X	AT2G44290	X
		AT5G59550	X					AT2G03150	X	AT2G35810	X
		AT3G53960	X					AT3G23530	X	AT2G27385	X
		AT5G35777	X					AT1G26761	X	AT1G62370	X
		AT5G11250	X					AT3G56990	X	AT1G20440	X
		AT5G39020	X					AT1G24360	X	AT5G66590	O
		AT5G46520	X					AT3G47460	X	AT5G35370	X
		AT3G17611	X					AT4G34740	X	AT2G25250	X
		AT3G56710	X					AT4G37550	O	AT5G07770	X
		AT5G59570	X					AT1G15200	X	AT1G08250	X
		AT1G55450	X					AT5G46510	X	AT3G13650	X
		AT3G02020	X					AT2G37990	X	AT3G59700	X
		AT4G38550	X					AT3G57180	X	AT2G16710	X
		AT5G06320	X					AT2G22080	X	AT1G20900	O
		AT2G23810	X					AT1G47970	X	AT1G51360	X
		AT1G28380	X					AT1G78580	X	AT2G25000	X
		AT3G55090	X					AT1G63640	X	AT3G52480	X
		AT5G22250	X					AT1G04170	X	AT5G61640	X
		AT4G30650	X					AT4G19020	O	AT4G00585	X
		AT5G62570	X					AT5G13120	X	AT4G01480	X
		AT2G18210	X					AT5G09510	X	AT5G66490	X
		AT3G59750	X					AT1G29990	X	AT3G15820	X
		AT3G18300	X					AT3G11490	O	AT1G20190	X
		AT4G15440	X					AT3G23940	X	AT1G05300	X
		AT4G28703	X					AT5G58920	X	AT5G51060	X
		AT3G45140	X					AT1G57820	X	AT4G34950	X
		AT2G25890	X					AT1G06190	X	AT1G52347	X
		AT1G64380	O					AT3G06930	X	AT2G42900	X
		AT5G59730	X					AT4G36520	X	AT4G37150	X
		AT4G33920	X					AT5G23420	X	AT1G02260	X
		AT5G60250	X					AT4G19840	X	AT3G48720	X
		AT3G49570	O					AT3G63130	X	AT3G26520	X
		AT1G53310	X					AT4G39840	X	AT1G21310	X
		AT1G80610	X					AT5G55300	X	AT5G37740	X
		AT5G04720	X					AT3G06980	X	AT4G24130	X
		AT4G29610	X					AT5G50210	X	AT2G04080	X
		AT5G62360	X					AT5G49230	X	AT1G15380	X
		AT4G27654	X					AT1G31650	X	AT5G48290	X
		AT1G52315	X					AT4G31880	X	AT5G08410	X
		AT1G17147	X					AT4G20270	X	AT3G23170	X
		AT3G19240	X					AT4G12600	X	AT2G29500	X
		AT2G30020	X					AT4G11420	X	AT5G20935	X
		AT1G25400	X					AT2G25100	X	AT4G26060	X
		AT1G59620	X					AT2G40550	X	AT5G20000	X
		AT1G14540	X					AT1G08260	X	AT4G34970	X
		AT3G18710	O					AT2G07680	X	AT1G01500	X
		AT2G36792	X					AT3G62120	O	AT5G13210	X
		AT2G44500	X					AT1G79560	X	AT1G03550	X
		AT2G40140	X					AT4G18290	O	AT5G46890	X
		AT4G17500	X					AT3G25480	X	AT1G08830	X
		AT1G11050	X							AT4G39730	X
		AT4G17490	X							AT4G18360	X
		AT5G50520	X							AT1G15040	X
		AT5G20630	X							AT2G41480	X
		AT5G38350	X							AT5G36910	X
		AT1G15010	X							AT3G16570	X
		AT4G23190	X							AT5G66580	O
		AT2G22880	X							AT5G20740	X
		AT4G39670	X							AT1G80830	X
		AT1G07985	X							AT4G16146	X
		AT2G31980	X							AT3G23800	X
		AT3G22830	O							AT1G32690	X
		AT2G42530	X							AT4G22666	X
		AT2G18690	X							AT3G11340	X
		AT3G53230	X							AT4G15490	X
		AT2G35710	X							AT2G38390	X
		AT1G14480	X							AT3G10930	X
		AT2G31880	X							AT4G02280	X
		AT5G66210	X							AT2G46750	X
		AT2G19900	X							AT3G10190	X
		AT2G37430	X							AT1G21680	X
		AT3G25780	X							AT1G08940	X
		AT5G39785	X							AT2G29740	X
		AT1G56520	X							AT3G13310	X
		AT1G07135	X							AT5G05960	X
		AT1G64610	X							AT1G26800	X
		AT3G51450	X							AT1G05260	X
		AT4G02330	X							AT3G62550	X
		AT1G74450	X							AT1G58100	X
		AT5G39670	X							AT4G04925	X
		AT3G11820	X							AT2G35910	X
		AT1G80820	X							AT1G55265	X
		AT3G59080	X							AT2G21660	X
		AT1G05490	X							AT3G17020	X
		AT2G41100	X							AT5G40690	X
		AT3G50950	X							AT4G30460	X
		AT1G56510	X							AT3G49900	X
		AT3G24780	X							AT5G44920	X
		AT5G18270	O							AT1G23052	X
		AT3G56400	X							AT3G54580	X
		AT5G66675	X							AT4G04630	X
		AT5G46710	X							AT4G32860	X
		AT1G28230	X							AT2G28840	X
		AT3G03030	X							AT5G04820	X
		AT3G45640	X							AT3G09020	X
		AT2G46440	X							AT5G49080	X
		AT5G59220	O							AT1G15670	O
		AT1G67970	X							AT3G01290	X
		AT3G54020	X							AT4G30670	X
		AT1G17020	X							AT2G02960	X
		AT2G32030	X							AT1G14860	X
		AT1G07050	X							AT2G25810	X
		AT1G74830	X							AT3G52710	X
		AT5G41100	X							AT4G30140	X
		AT5G13200	X							AT4G27652	X
		AT1G61470	X							AT1G14070	X
		AT2G32290	X							AT5G47740	X
		AT1G18570	X							AT5G63560	X
		AT5G12340	X							AT3G24500	X
		AT1G78070	O							AT1G53785	X
		AT1G31690	X							AT2G14100	X
		AT4G18880	X							AT4G33960	X
		AT2G06050	X							AT5G03240	X
		AT5G45630	X							AT2G47540	X
		AT3G06520	X							AT4G18930	X
		AT5G40000	X							AT3G10020	X
		AT4G35985	X							AT2G24260	X
		AT3G49530	X							AT5G42900	O
		AT5G23240	X							AT2G23030	X
		AT4G17615	X							AT5G04470	X
		AT2G35930	X							AT1G62660	O
		AT3G62260	X							AT4G35160	X
		AT3G52400	X							AT5G13330	X
		AT2G26530	O							AT1G30700	X
		AT2G36650	X							AT1G53830	X
		AT1G59910	O							AT1G48330	O
		AT1G49490	X							AT3G25190	X
		AT1G71696	X							AT2G39200	X
		AT3G55980	X							AT3G14940	X
		AT1G32640	X							AT3G48180	X
		AT3G19920	X							AT5G48560	X
		AT3G54790	X							AT5G04950	X
		AT4G24810	X							AT3G25250	X
		AT1G56660	X							AT4G29110	X
		AT3G29000	X							AT1G67480	X
		AT5G24155	X							AT5G03230	X
		AT1G35710	X							AT5G17460	X
		AT5G24770	X							AT1G14780	X
		AT4G35480	X							AT5G62350	O
		AT1G11960	X							AT5G61350	X
		AT1G76650	X							AT5G22250	X
		AT5G50670	X							AT2G37980	X
		AT3G57530	X							AT5G44020	X
		AT2G38720	X							AT5G43150	O
		AT1G67856	X							AT2G47180	X
		AT1G56650	X							AT5G37550	X
		AT4G23560	O							AT4G37470	X
		AT1G25422	X							AT2G22122	X
		AT5G45110	X							AT3G25790	X
		AT5G54720	X							AT2G14878	X
		AT2G17840	X							AT5G66040	X
		AT5G22690	X							AT5G07220	X
		AT5G52050	X							AT5G01820	X
		AT4G27530	X							AT1G07610	X
		AT5G05290	O							AT3G21380	X
		AT3G19580	O							AT4G01700	X
		AT5G58120	X							AT1G53230	X
		AT1G19180	O							AT4G11320	X
		AT2G38790	X							AT5G65870	X
		AT5G52750	X							AT5G65160	X
		AT4G38215	X							AT3G04570	X
		AT5G66070	X							AT3G14595	X
		AT2G03530	X							AT1G80440	X
		AT4G14400	X							AT4G03320	X
		AT3G50980	X							AT2G19310	X
		AT1G18710	X							AT2G05380	X
		AT2G35300	X							AT5G06630	X
		AT2G17040	X							AT1G11175	X
		AT1G63820	X							AT5G02890	O
		AT3G11840	X							AT2G47360	X
		AT5G03860	X							AT3G12580	X
		AT4G37030	X							AT5G01750	X
		AT3G24650	X							AT5G04750	X
		AT5G59170	X							AT5G24570	X
		AT3G54000	O							AT4G39670	X
		AT5G05410	X							AT5G62360	X
		AT5G17850	X							AT1G20390	X
		AT4G14450	X							AT1G70990	X
		AT5G25930	X							AT5G43780	X
		AT5G57220	X							AT4G40010	X
		AT4G17230	X							AT5G41400	X
		AT4G34510	X							AT3G47980	X
		AT4G11280	X							AT1G70890	X
		AT5G47220	O							AT1G09740	X
		AT1G09932	X							AT3G23190	X
		AT2G26190	X							AT1G12520	X
		AT3G25250	X							AT3G20380	X
		AT5G03210	O							AT1G22640	X
		AT2G35640	X							AT5G20630	X
		AT2G46500	X							AT3G47210	X
		AT4G34150	X							AT2G15050	X
		AT1G07350	X							AT4G36900	X
		AT1G56250	X							AT3G03000	X
		AT5G01540	X							AT2G18370	X
		AT1G24145	X							AT3G44326	X
		AT1G18200	X							AT2G46490	X
		AT2G39650	X							AT2G43060	O
		AT1G61340	X							AT2G02850	X
		AT2G21640	X							AT2G26355	X
		AT1G24330	X							AT2G28570	X
		AT1G58420	O							AT2G37170	X
		AT4G25490	X							AT3G59220	X
		AT5G54710	X							AT4G36988	X
		AT5G10120	X							AT4G39270	X
		AT3G06500	X							AT1G30730	X
		AT3G48650	X							AT5G18310	X
		AT1G67100	X							AT5G53250	X
		AT1G54040	X							AT2G01900	X
		AT1G67460	X							AT5G18270	O
		AT1G17960	X							AT5G09440	X
		AT1G79245	X							AT2G15970	X
		AT2G14610	X							AT1G11210	X
		AT1G47980	X							AT1G13300	X
		AT1G56540	X							AT3G47380	O
		AT5G47910	X							AT1G69810	X
		AT1G50740	X							AT5G46960	X
		AT1G61890	O							AT3G50300	X
		AT4G22070	X							AT2G38530	O
		AT2G25460	O							AT1G62570	X
		AT1G75380	O							AT5G47990	X
		AT5G57010	X							AT1G01180	X
		AT5G52020	X							AT2G41660	X
		AT5G61900	X							AT2G30930	X
		AT5G35735	X							AT3G44550	X
		AT1G02400	O							AT5G12340	X
		AT4G31800	X							AT3G12570	X
		AT1G69890	X							AT3G48450	O
		AT1G24140	X							AT5G25820	X
		AT1G36180	X							AT3G32980	X
		AT5G26920	X							AT1G13360	X
		AT1G02660	O							AT2G41970	X
		AT5G41550	X							AT5G14730	X
		AT2G21510	O							AT1G51090	X
		AT5G35935	X							AT4G35380	X
		AT4G29780	X							AT3G46640	X
		AT1G51090	X							AT5G65170	X
		AT2G35658	X							AT1G52342	X
		AT1G16130	X							AT5G11670	X
		AT1G73220	X							AT3G16770	X
		AT2G43620	X							AT1G25175	X
		AT5G64060	X							AT3G13910	X
		AT1G28370	X							AT5G25110	X
		AT5G49520	X							AT1G48930	X
		AT5G40010	X							AT5G44380	X
		AT4G21490	X							AT5G01830	X
		AT2G44460	X							AT5G66052	X
		AT5G24240	X							AT3G25830	X
		AT4G11393	X							AT3G44540	X
		AT5G24780	X							AT4G32340	X
		AT5G38895	X							AT3G53480	X
		AT1G13520	X							AT4G01610	X
		AT3G14440	X							AT3G04720	X
		AT1G30390	X							AT4G39090	O
		AT3G28580	X							AT5G26660	X
		AT3G57760	X							AT4G25900	X
		AT4G36600	X							AT5G66790	X
		AT5G27420	X							AT1G23040	X
		AT3G50930	X							AT4G13660	X
		AT4G19520	X							AT2G25850	X
		AT1G05200	X							AT2G34080	X
		AT3G28210	X							AT3G14280	X
		AT5G21960	X							AT3G58550	X
		AT1G56600	O							AT1G13340	X
		AT1G22600	O							AT4G32870	X
		AT1G52990	X							AT5G24140	X
		AT4G23180	X							AT4G17800	X
		AT1G73805	X							AT4G34131	X
		AT5G53860	X							AT2G29750	X
		AT3G48520	X							AT4G01670	X
		AT2G32140	X							AT1G22440	X
		AT5G52320	X							AT3G62410	X
		AT2G21820	X							AT4G30170	X
		AT3G16860	X							AT4G24026	X
		AT3G01570	X							AT1G62710	X
		AT5G52300	X							AT1G50560	X
		AT1G80840	O							AT3G56170	X
		AT5G12030	X							AT1G19230	X
		AT5G44065	X							AT1G61560	X
		AT3G55630	X							AT5G03285	X
		AT2G38340	X							AT1G55330	X
		AT3G19020	X							AT4G02370	X
		AT1G27770	X							AT4G16870	X
		AT1G03470	O							AT4G06744	X
		AT3G02840	O							AT5G50560	X
		AT1G73066	X							AT5G65495	X
		AT4G14060	X							AT2G01430	X
		AT1G24793	X							AT5G36180	X
		AT2G33580	X							AT2G37760	X
		AT3G29644	X							AT3G52740	X
		AT1G19210	X							AT2G39530	X
		AT2G38470	X							AT5G64110	X
		AT4G36880	O							AT3G09925	X
		AT4G24380	X							AT1G72230	X
		AT3G53040	X							AT1G52200	X
		AT3G09830	X							AT5G59570	X
		AT5G05220	X							AT5G14920	X
		AT2G44840	X							AT5G45070	X
		AT1G60190	O							AT1G44160	X
		AT4G21020	X							AT4G28840	X
		AT2G32210	X							AT2G41380	X
		AT4G37290	X							AT5G52020	X
		AT3G49580	X							AT5G44550	X
		AT5G66400	X							AT4G00080	X
		AT3G08860	X							AT4G33040	O
		AT4G34410	X							AT3G28740	X
		AT4G01360	X							AT4G27654	X
		AT2G21540	X							AT5G06570	X
		AT1G66090	X							AT3G05937	X
		AT3G23250	X							AT2G23620	X
		AT4G13420	X							AT5G24155	X
		AT5G11140	X							AT3G23180	X
		AT5G06760	X							AT4G16260	X
		AT1G74930	X							AT5G01250	O
		AT3G22910	X							AT5G13200	X
		AT1G12610	X							AT4G16190	X
		AT2G03540	X							AT5G61340	X
		AT3G45660	X							AT3G45410	X
		AT1G20510	X							AT2G21720	X
		AT4G12720	X							AT4G19370	X
		AT5G58680	X							AT2G29330	X
		AT4G14365	X							AT5G15130	X
		AT5G42380	X							AT1G69600	X
		AT2G28420	X							AT2G04100	X
		AT5G14490	X							AT4G26220	X
		AT5G01100	X							AT2G16760	X
		AT1G25025	X							AT2G16790	X
		AT2G46455	X							AT2G07723	X
		AT3G05260	X							AT3G09270	X
		AT5G07330	X							AT4G12520	X
		AT2G18540	X							AT1G60960	X
		AT2G17660	X							AT3G26500	X
		AT5G22570	O							AT1G65610	X
		AT5G41740	X							AT1G21770	X
		AT1G07645	X							AT3G50740	X
		AT3G17690	X							AT1G80340	X
		AT1G18990	X							AT1G20120	X
		AT1G56240	X							AT2G43670	X
		AT2G34930	X							AT5G12420	X
		AT5G40420	X							AT5G65925	O
		AT1G71250	X							AT2G37130	X
		AT2G46400	X							AT5G13900	X
		AT5G64630	X							AT4G14465	X
		AT2G34600	X							AT4G25580	X
		AT4G14370	X							AT1G14160	X
		AT1G02390	X							AT3G51860	X
		AT5G52760	X							AT1G12040	X
		AT1G28480	O							AT2G22470	X
		AT1G17380	X							AT1G28330	O
		AT4G36950	X							AT1G31935	X
		AT1G71370	X							AT1G47480	X
		AT5G01300	X							AT4G23680	X
		AT3G56790	X							AT2G28190	X
		AT5G62490	X							AT2G27370	X
		AT4G22710	X							AT1G17090	X
		AT2G43490	X							AT5G42825	X
		AT2G40850	X							AT1G21120	X
		AT1G30170	X							AT4G39795	X
		AT2G21490	X							AT4G17215	X
		AT5G51990	X							AT1G73260	X
		AT1G63870	X							AT3G46270	X
		AT5G53230	X							AT2G47460	X
		AT1G05675	X							AT3G28345	X
		AT1G70440	X							AT1G12740	X
		AT3G30720	X							AT1G73330	X
		AT3G15280	X							AT1G53940	X
		AT5G22530	X							AT5G12880	X
		AT4G39500	X							AT1G21110	X
		AT1G09950	X							AT4G39720	X
		AT4G40020	X							AT1G70420	X
		AT4G35655	X							AT5G15290	X
		AT2G23110	X							AT4G37530	X
		AT3G01830	X							AT1G02810	X
		AT5G62520	X							AT1G10140	O
		AT1G30810	X							AT5G01050	X
		AT4G02950	X							AT1G68620	X
		AT1G17810	X							AT1G68050	X
		AT2G46950	X							AT5G19410	X
		AT1G75830	X							AT3G52561	X
		AT4G23810	X							AT2G36320	X
		AT2G05580	X							AT2G30840	X
		AT2G47770	X							AT1G19900	X
		AT4G30430	X							AT2G35380	X
		AT5G22470	X							AT3G04010	X
		AT1G54860	X							AT3G01420	X
		AT5G66780	O							AT2G21850	X
		AT2G24130	X							AT4G12510	X
		AT1G48130	X							AT3G50260	X
		AT3G20520	X							AT1G75030	X
		AT1G55440	X							AT1G10070	X
		AT1G20310	X							AT2G37360	X
		AT3G46230	X							AT3G27650	X
		AT1G05510	X							AT3G01513	O
		AT2G26380	X							AT2G21045	X
		AT1G17420	X							AT3G51350	X
		AT5G45340	X							AT2G32300	X
		AT5G43500	X							AT2G37440	X
		AT2G26150	X							AT1G29280	X
		AT2G40170	X							AT4G17280	X
		AT2G40050	X							AT4G13580	X
		AT3G03620	X							AT5G50760	X
		AT4G25140	X							AT1G74010	X
		AT4G05370	X							AT3G51330	X
		AT2G22760	X							AT5G55590	X
		AT5G41750	X							AT1G02520	X
		AT5G51760	X							AT4G15390	O
		AT1G54870	X							AT5G01790	O
		AT3G21070	X							AT5G63590	X
		AT5G55270	X							AT4G23700	X
		AT2G44735	X							AT2G38465	X
		AT1G30135	X							AT2G37120	X
		AT5G43650	X							AT4G29610	X
		AT3G57510	X							AT4G34215	X
		AT5G09410	X							AT1G80820	X
		AT3G23230	X							AT5G07322	X
		AT1G22810	X							AT2G47890	X
		AT1G08985	X							AT1G02390	X
		AT3G44860	X							AT2G23540	X
		AT2G23640	X							AT2G28900	X
		AT1G72520	X							AT4G33070	X
		AT2G38810	X							AT5G15180	X
		AT1G56060	X							AT5G41040	X
		AT2G31210	X							AT2G21840	X
		AT2G44220	X							AT1G48750	X
		AT5G43770	X							AT1G64930	X
		AT5G13655	X							AT1G23560	X
		AT3G54520	X							AT4G26530	X
		AT5G54740	X							AT3G10912	X
		AT5G22545	X							AT5G66390	X
		AT3G08750	X							AT4G20110	X
		AT2G24681	X							AT1G13930	X
		AT1G19030	X							AT1G78340	X
		AT2G23240	X							AT3G23175	X
		AT1G29680	X							AT1G58190	X
		AT3G60170	X							AT5G35580	X
		AT1G48020	X							AT5G23190	X
		AT4G33320	X							AT1G22500	X
		AT4G27140	X							AT3G57540	X
		AT5G64210	X							AT4G11650	X
		AT1G73510	X							AT4G10380	O
		AT3G47310	X							AT1G62770	X
		AT2G40925	X							AT3G25930	X
		AT1G73190	X							AT3G18170	X
		AT5G44120	X							AT4G37410	X
		AT5G55410	X							AT1G74770	X
		AT1G43680	X							AT4G08555	X
		AT5G51950	X							AT2G36780	X
		AT1G75470	X							AT5G42180	X
		AT1G09930	X							AT2G39050	X
		AT1G44750	X							AT5G46900	X
		AT5G15660	X							AT5G57785	X
		AT3G54910	X							AT3G50350	X
		AT4G28790	X							AT3G25640	X
		AT3G44870	X							AT1G02340	O
		AT4G09600	X							AT2G42430	X
		AT5G54560	X							AT2G34910	X
		AT1G43890	X							AT1G74460	X
		AT2G18340	X							AT5G08240	X
		AT2G46670	X							AT1G30650	X
		AT3G22190	X							AT1G49450	X
		AT2G41260	O							AT2G43150	X
		AT2G27270	X							AT5G54145	X
		AT3G22500	X							AT3G12500	X
		AT1G08900	X							AT2G44790	X
										AT3G26460	X
										AT5G16770	X
										AT3G26170	O
										AT1G08990	X
										AT2G38380	X
										AT3G61930	X
										AT3G28210	X
										AT5G45380	X
										AT5G63760	X
										AT4G01350	X
										AT1G51830	X
										AT1G21100	X
										AT4G12480	X
										AT2G35770	X
										AT2G21100	X
										AT3G22800	X
										AT5G26310	X
										AT2G39110	X
										AT5G56540	X
										AT2G44370	X
										AT1G14870	X
										AT5G42500	X
										AT1G31690	X
										AT3G49960	X
										AT5G04960	X
										AT1G67030	X
										AT1G07590	X
										AT1G26250	X
										AT4G18610	X
										AT2G25090	X
										AT5G07130	X
										AT5G14180	X
										AT4G36610	X
										AT1G78990	X
										AT4G28940	X
										AT2G21180	X
										AT2G36090	O
										AT5G64060	X
										AT4G30450	X
										AT1G61590	X
										AT4G20390	X
										AT3G22600	X
										AT2G14900	X
										AT1G05700	X
										AT1G67365	X
										AT5G18020	X
										AT1G68850	X
										AT5G05500	X
										AT2G28960	X
										AT1G03790	O
										AT1G24430	X
										AT1G54040	X
										AT1G04220	X
										AT5G54230	X
										AT2G40080	X
										AT5G07475	X
										AT1G51840	X
										AT2G28160	X
										AT2G03200	X
										AT5G43520	X
										AT1G05240	X
										AT2G28110	X
										AT2G19900	X
										AT2G40340	X
										AT4G40070	X
										AT4G30320	X
										AT3G19660	X
										AT5G22890	X
										AT3G60140	X
										AT3G10815	X
										AT5G39090	X
										AT5G56080	X
										AT1G51860	X
										AT1G43160	X
										AT2G15220	X
										AT3G04060	O
										AT4G12270	X
										AT5G14330	X
										AT1G61050	X
										AT5G47950	X
										AT5G14130	X
										AT1G78000	X
										AT2G26820	X
										AT4G25090	X
										AT4G15120	X
										AT3G14680	X
										AT4G02270	X
										AT1G30870	X
										AT5G17820	X
										AT2G35270	X
										AT2G28670	X
										AT1G51890	X
										AT4G28110	X
										AT4G35060	O
										AT1G07560	X
										AT3G13610	X
										AT3G09390	X
										AT1G65690	X
										AT5G59680	X
										AT4G05200	X
										AT3G24020	X
										AT5G42510	X
										AT4G25790	X
										AT2G47485	X
										AT4G13235	X
										AT5G67400	X
										AT2G33830	X
										AT2G18050	X
										AT5G57530	X
										AT2G40370	X
										AT5G40730	X
										AT1G70850	X
										AT5G60660	X
										AT5G10230	X
										AT1G71910	X
										AT1G79860	X
										AT2G25940	X
										AT1G72200	X
										AT4G38080	X
										AT4G40090	X
										AT2G18540	X
										AT3G49780	X
										AT4G30650	X
										AT5G64100	X
										AT3G11550	X
										AT1G07550	X
										AT2G36100	X
										AT4G02090	X
										AT1G01580	X
										AT3G55150	X
										AT5G44610	X
										AT3G24650	X
										AT2G32270	X
										AT3G22240	X
										AT5G24410	X
										AT2G39430	X
										AT5G57240	X
										AT5G40010	X
										AT1G18860	X
										AT1G17860	X
										AT2G35000	X
										AT4G28890	X
										AT5G45220	X
										AT2G34610	X
										AT4G11830	X
										AT3G54810	O
										AT2G21640	X
										AT3G53510	X
										AT1G73120	O
										AT1G19530	X
										AT4G15610	X
										AT5G35110	X
										AT1G65510	X
										AT2G26410	X
										AT5G25810	X
										AT1G02360	X
										AT1G70170	X
										AT5G58010	X
										AT4G25820	X
										AT5G07390	X
										AT1G07985	X
										AT4G12545	O
										AT5G60250	X
										AT3G26470	X
										AT5G39190	X
										AT2G30210	X
										AT2G39380	X
										AT1G30370	X
										AT4G14630	X
										AT3G14060	X
										AT5G53110	X
										AT5G52300	X
										AT2G41690	X
										AT5G47530	X
										AT1G62980	X
										AT5G02090	X
										AT2G05440	X
										AT4G36880	O
										AT1G18980	X
										AT3G09220	X
										AT5G58860	X
										AT1G49310	X
										AT1G36180	X
										AT5G66400	X
										AT4G29340	X
										AT2G34500	X
										AT2G47130	X
										AT5G58910	X
										AT5G57260	X
										AT1G56320	X
										AT5G09480	X
										AT4G37340	X
										AT1G09195	X
										AT4G26010	X
										AT4G14060	X
										AT4G31940	X
										AT4G20000	X
										AT5G43350	X
										AT3G52790	X
										AT4G15400	X
										AT5G23950	X
										AT1G14960	X
										AT4G22610	X
										AT5G09530	X
										AT1G02310	X
										AT5G47450	X
										AT3G55230	X
										AT5G20860	X
										AT1G02700	X
										AT1G02900	X
										AT3G54040	X
										AT1G12560	X
										AT1G64590	X
										AT3G06390	X
										AT3G53230	X
										AT4G19690	O
										AT1G71740	X
										AT5G57625	X
										AT4G28850	X
										AT1G29090	X
										AT3G50980	X
										AT1G73190	X
										AT3G22620	X
										AT1G29640	X
										AT4G04990	X
										AT2G31980	X
										AT4G17785	X
										AT5G13580	X
										AT4G13860	X
										AT5G47980	X
										AT4G03540	X
										AT3G46330	X
										AT5G15970	X
										AT4G17340	X
										AT5G06090	X
										AT5G05290	O
										AT1G18970	X
										AT5G51160	X
										AT2G38610	X
										AT1G53270	X
										AT5G06200	X
										AT2G19970	X
										AT5G15960	X
										AT3G27884	X
										AT1G70880	X
										AT5G40780	X
										AT3G59930	X
										AT2G48140	X
										AT5G59520	X
										AT1G13830	X
										AT1G17960	X
										AT3G53980	X
										AT2G01520	X
										AT3G10710	X
										AT1G67328	X
										AT4G00700	X
										AT5G20045	X
										AT1G54540	X
										AT1G64940	X
										AT2G27389	X
										AT4G25480	O
										AT1G67100	X
										AT5G66690	X
										AT3G45710	X
										AT3G11430	X
										AT1G09350	X
										AT5G40590	X
										AT5G23240	X
										AT3G19920	X
										AT2G44010	X
										AT1G19960	X
										AT4G19720	X
										AT4G38390	X
										AT4G12550	X
										AT1G08670	X
										AT5G64120	X
										AT3G48020	X
										AT2G44380	X
										AT4G02830	X
										AT1G65970	X
										AT2G43390	X
										AT1G03700	X
										AT5G38895	X
										AT4G12330	X
										AT2G40170	X
										AT3G55880	X
										AT1G32560	X
										AT1G61810	X
										AT2G48130	X
										AT3G55090	X
										AT5G06330	X
										AT4G10020	O
										AT4G19680	X
										AT2G05510	X
										AT5G63600	X
										AT5G24090	X
										AT1G08320	X
										AT1G54095	X
										AT2G43570	X
										AT3G30720	X
										AT5G09978	X
										AT5G03570	X
										AT5G01490	X
										AT3G50400	X
										AT2G35300	X
										AT2G45220	X
										AT1G18100	X
										AT5G10120	X
										AT2G42350	X
										AT3G04530	X
										AT5G67430	X
										AT5G40420	X
										AT2G01530	X
										AT4G33730	X
										AT5G06760	X
										AT3G24300	X
										AT5G43540	X
										AT1G61080	X
										AT2G29950	X
										AT5G07330	X
										AT4G36600	X
										AT2G25890	X
										AT1G05200	X
										AT2G43860	X
										AT3G53040	X
										AT1G52990	X
										AT1G47980	X
										AT1G02850	X
										AT2G47780	O
										AT4G22070	X
										AT5G53230	X
										AT5G01300	X
										AT5G24240	X
										AT5G14490	X
										AT2G42530	X
										AT1G48130	X
										AT4G15740	X
										AT4G11393	X
										AT4G07820	X
										AT2G37750	X
										AT5G55410	X
										AT5G24130	X
										AT2G47770	X
										AT3G08860	X
										AT1G70440	X
										AT1G17170	X
										AT2G02240	X
										AT3G49580	X
										AT2G37820	X
										AT2G14610	X
										AT4G39130	X
										AT1G05650	X
										AT2G38340	X
										AT4G08620	X
										AT1G30170	X
										AT1G66040	X
										AT5G61250	X
										AT2G44460	X
										AT1G71370	X
										AT5G44440	X
										AT4G20260	X
										AT3G11620	X
										AT3G59060	X
										AT1G34220	X
										AT2G46640	X
										AT2G07751	X
										AT3G03780	X
										AT1G80380	X
