# Supplementary material for: The epidermis coordinates thermoresponsive growth through the phyB-PIF4-auxin pathway
Source: Nat Commun. 2020 Feb 26;11:1053. doi: 10.1038/s41467-020-14905-w (PMC7044213; doi:10.1038/s41467-020-14905-w)
Supplement: Supplementary file 8 — Source Data [file 41467_2020_14905_MOESM8_ESM.xlsx]

## Sheet: Fig.2a
	Hypocotyl length measurement
	WT	pifq	ML1p::PIF4;pifq #1	ML1p::PIF4;pifq #2	SUC2p::PIF4;pifq #1	SUC2p::PIF4;pifq #2
	1.82	1.38	5.38	5.16	1.03	1.25
	2.15	1.21	5.49	4.96	1.28	1.06
	1.77	1.11	6.49	5.21	1.25	1.26
	1.97	1.31	5.6	5.51	1.18	1.12
	1.97	1.19	5.25	5.61	1.2	1.05
	1.71	1.07	6.03	5.75	1.19	1.13
	2.03	1.27	5.95	4.9	1.19	0.879
	1.89	1.33	5.84	6.25	1.06	1.36
	1.81	1.18	5.81	5.05	1.3	1.08
	1.82	1.27	5.06	5.02	1.18	1.15
	1.79	0.957	5.86	5.93	1.1	1.04
	1.92	1.19	6.15	5.97	1.24	1
	2.17	1.08	5.55	5.87	1.32	1.02
	1.59	1.19	4.95	4.57	1.16	0.93
	1.57	0.988	5.84	6.14	1.18	1.31
Mean	1.86533	1.18167	5.68333	5.46	1.19067	1.10927
STDEV	0.176387	0.122577	0.416133	0.515101	0.0824159	0.137465
			p-values
	WT	pifq	7.87702e-13
	pifq	ML1p::PIF4;pifq #1	7.92579e-18
	pifq	ML1p::PIF4;pifq #2	1.73255e-15
	pifq	SUC2p::PIF4;pifq #1	0.815161
	pifq	SUC2p::PIF4;pifq #2	0.139109

## Sheet: Fig.2b
		Relative transcripts
				PIF4	Mean	STDEV
		WT	Rep.1	1.455	1.48467	0.0341516
			Rep.2	1.522
			Rep.3	1.477
		pifq	Rep.1	0.005	0.00533333	0.00057735
			Rep.2	0.005
			Rep.3	0.006
		ML1p::PIF4;pifq #1	Rep.1	2.71	2.39867	0.412359
			Rep.2	2.555
			Rep.3	1.931
		SUC2p::PIF4;pifq #1	Rep.1	3.763	4.97033	1.07742
			Rep.2	5.314
			Rep.3	5.834
				p-values
		WT	pifq	0.000176912
		WT	ML1p::PIF4;pifq #1	0.0607017
		WT	SUC2p::PIF4;pifq #1	0.0302956

## Sheet: Fig.2c
	WT	CER6p::CCA1	SUC2p::CCA1	CAB3p::CCA1
	1.59	4.33	1.45	2.13
	1.56	5.03	1.98	1.83
	1.66	5.09	2.14	2.04
	2.24	5.91	1.56	2.41
	1.87	4.15	1.18	1.42
	1.51	3.86	1.69	2.07
	1.42	6.92	1.97	1.47
	1.76	6.72	1.58	2.09
	1.4	5.12	2.08	2.08
	1.2	2.78	2.04	1.68
	1.98	5.04	1.58	2.03
	1.43	4.95	1.72	1.61
	1.74	4.74	1.14	2.18
	1.87	4.64	1.86	1.33
	2.03	5.98	1.97	2.11
Mean	1.684	5.01733	1.72933	1.89867
STDEV	0.280148	1.07081	0.314631	0.321489
			p-values
	WT	CER6p::CCA1	3.31195e-09
	WT	SUC2p::CCA1	0.680068
	WT	CAB3p::CCA1	0.0614814

## Sheet: Fig.2d
		Relative transcripts
				PIF4	Mean	Values relative to WT	STDEV
		WT	Rep.1	0.72	0.926667	1	0.207389
			Rep.2	1.1
			Rep.3	0.96
		CER6p::CCA1-GFP	Rep.1	3.62	3.82	4.1223	0.191832
			Rep.2	3.88
			Rep.3	3.96
		SUC2p::CCA1-GFP	Rep.1	1.53	1.42	1.53237	0.124452
			Rep.2	1.43
			Rep.3	1.3
		CAB3p::CCA1-GFP	Rep.1	0.96	0.963333	1.03957	0.0062304
			Rep.2	0.96
			Rep.3	0.97
				p-values
		WT	CER6p::CCA1-GFP	4.38792e-05
		WT	SUC2p::CCA1-GFP	0.0189002
		WT	CAB3p::CCA1-GFP	0.772504

## Sheet: Fig.3a
	Hypocotyl length measurement
	WT	WT	pifq	pifq	ML1p::PIF4;pifq #1	ML1p::PIF4;pifq #1	ML1p::PIF4;pifq #2	ML1p::PIF4;pifq #2	SUC2p::PIF4;pifq #1	SUC2p::PIF4;pifq #1	SUC2p::PIF4;pifq #2	SUC2p::PIF4;pifq #2
	20℃	28℃	20℃	28℃	20℃	28℃	20℃	28℃	20℃	28℃	20℃	28℃
	1.23	9.01	0.923	1.09	5.41	7.77	5.73	7.91	0.93	1.24	1.05	0.854
	1.62	8.6	1.06	1.33	4.95	7.47	5.01	7.61	1	1.19	1.09	0.81
	1.55	7.36	0.974	1.57	4.76	8.36	6.17	7.8	1.11	1.08	1.01	1.09
	1.42	7.02	0.863	1.19	4.9	7.78	5.69	6.92	1.11	1.29	0.935	1.01
	1.38	7.02	1.13	1.24	5.4	7.2	5.75	8.28	0.902	1.21	0.778	1.13
	1.27	6.5	0.943	1.26	4.11	7.23	5.1	6.9	0.92	1.23	0.753	1.17
	1.69	7.95	0.921	1.34	4.26	6.5	5.35	7.05	0.9	1.28	1.09	1.21
	1.28	6.11	0.912	0.721	5.4	7.11	4.33	6.91	1.05	1.1	1.01	0.882
	1.45	6.9	1.43	0.914	5.25	8.23	5.59	6.89	0.978	1.04	0.799	0.78
	1.26	7.59	1.12	1.12	5.51	8.41	5.33	7.25	0.991	1.26	0.73	1.01
	1.38	7.88	0.95	1.02	5.21	7.05	5.31	7.95	0.963	1.3	0.78	0.956
	1.87	7.79	0.964	1.11	5.06	6.04	4.34	7.39	1.13	1.27	1.07	1.05
	1.47	8.08	0.871	1.29	5.72	7.37	5.58	7.42	1.17	1.32	0.8	1.1
	1.68	7.12	0.932	1.35	5.14	7.47	6.07	7.49	0.981	0.977	0.852	0.891
	1.46	5.61	0.99	0.963	5.4	7.08	5.27	7.78	0.9	1.06	1.1	0.79
Mean	1.46733	7.36933	0.998867	1.1672	5.09867	7.40467	5.37467	7.43667	1.00233	1.1898	0.923133	0.9822
STDEV	0.184835	0.906268	0.143315	0.210368	0.448822	0.652455	0.531788	0.447176	0.0908756	0.109502	0.142251	0.142329
p-values (20 - 28)	1.14692e-13		0.0161062		6.34974e-12		4.08876e-12		2.09657e-05		0.265242

## Sheet: Fig.3b
		Relative transcripts (YUC8/APX3)
				WT	pifq	ML1p::PIF4;pifq	SUC2p::PIF4;pifq
		20℃	Rep.1	0.099	0.122	0.792	0.08
			Rep.2	0.096	0.113	0.765	0.103
			Rep.3	0.095	0.122	0.537	0.136
		28℃	Rep.1	0.448	0.115	0.844	0.119
			Rep.2	0.43	0.123	0.888	0.107
			Rep.3	0.407	0.124	0.889	0.106
				WT	pifq	ML1p::PIF4;pifq	SUC2p::PIF4;pifq
		Mean	20℃	0.0966667	0.119	0.698	0.106333
			28℃	0.428333	0.120667	0.873667	0.110667
		Values relative to WT(20℃)	20℃	1	1.23103	7.22069	1.1
			28℃	4.43103	1.24828	9.03793	1.14483
		STDEV	20℃	0.0215345	0.0537533	1.44913	0.291191
			28℃	0.212594	0.0510298	0.265831	0.0748363
				WT	pifq	ML1p::PIF4;pifq	SUC2p::PIF4;pifq
			p-values (20 - 28)	0.00115659	0.707619	0.0994907	0.808958

## Sheet: Fig.3c
		Relative transcripts (ATHB2/APX3)
				WT	pifq	ML1p::PIF4;pifq	SUC2p::PIF4;pifq
		20℃	Rep.1	0.092	0.093	0.358	0.074
			Rep.2	0.091	0.062	0.272	0.062
			Rep.3	0.091	0.086	0.378	0.087
		28℃	Rep.1	0.164	0.074	0.499	0.065
			Rep.2	0.164	0.062	0.497	0.058
			Rep.3	0.165	0.04	0.553	0.069
				WT	pifq	ML1p::PIF4;pifq	SUC2p::PIF4;pifq
		Mean	20℃	0.0913333	0.0803333	0.336	0.0743333
			28℃	0.164333	0.0586667	0.516333	0.064
		Values relative to WT(20℃)	20℃	1	0.879562	3.67883	0.813869
			28℃	1.79927	0.642336	5.65328	0.70073
		STDEV	20℃	0.00632135	0.178011	0.616648	0.136898
			28℃	0.00632135	0.188796	0.347847	0.0609609
				WT	pifq	ML1p::PIF4;pifq	SUC2p::PIF4;pifq
			p-values (20 - 28)	1.04307e-08	0.188482	0.00845908	0.261083

## Sheet: Fig.3d
	Hypocotyl length measurement
	WT	WT	pifq	pifq	ML1p::PIF4mi #1	ML1p::PIF4mi #1	ML1p::PIF4mi #2	ML1p::PIF4mi #2
	20℃	28℃	20℃	28℃	20℃	28℃	20℃	28℃
	1.55	5.89	1.11	0.89	1.53	0.949	1.15	0.909
	1.27	5.29	1.16	1.22	1.53	1.13	1.4	1.13
	1.55	6.01	1.13	1.1	1.12	1.38	1.57	1.02
	1.46	5.47	1.35	0.508	1.01	1.42	1.04	1.31
	1.19	5.49	1.11	1.3	0.747	1.04	1.17	1.06
	1.33	5.57	1.23	1.28	1.41	1.48	1.24	1.16
	1.51	5.94	1.15	0.828	1.71	1.24	1.28	1.36
	1.22	6.39	1.01	1.09	1.41	1.3	0.885	1.09
	1.54	5.94	1.1	1.25	1.32	1.67	1.27	0.9
	1.32	5.85	1.33	1.06	1.48	1.27	1.14	1.39
	1.75	5.68	1.22	1.33	0.94	0.945	1.13	0.894
	1.28	5.65	1.1	1.07	1.25	1.47	0.987	1.02
	1.44	5.72	0.991	0.73	1.37	1.32	0.815	1.06
	1.31	5.31	1.46	1.26	0.765	1.49	0.977	1.19
	1.49	5.73	1.3	1.37	1.75	0.833	0.915	1.31
Mean	1.414	5.72867	1.1834	1.08573	1.28947	1.26247	1.13127	1.1202
STDEV	0.155094	0.289331	0.130698	0.248667	0.31365	0.239446	0.203577	0.165053
p-values (20 - 28)	3.82391e-29		0.188941		0.793083		0.871317

## Sheet: Fig.3f
	Hypocotyl length measurement
	WT	WT	SUC2p::PIF4ΔN-SRDX #1	SUC2p::PIF4ΔN-SRDX #1	SUC2p::PIF4ΔN-SRDX #2	SUC2p::PIF4ΔN-SRDX #2	ML1p::PIF4ΔN-SRDX #1	ML1p::PIF4ΔN-SRDX #1	ML1p::PIF4ΔN-SRDX #2	ML1p::PIF4ΔN-SRDX #2
	20℃	28℃	20℃	28℃	20℃	28℃	20℃	28℃	20℃	28℃
	1.27	5.35	1.18	4.8	1.1	5.48	1.06	1.59	1.37	1.16
	1.32	5.03	1.05	5.37	0.92	5.1	0.983	1.51	1.31	1.24
	1.25	5.19	1.17	5.12	1.06	5.05	1.15	1.59	1.24	1.18
	1.04	5.89	1.11	5.75	1.03	5.33	0.991	1.59	1.25	1.1
	1.53	5.62	1.11	4.56	1.1	5.33	0.993	1.54	1.3	1.22
	1.54	5.58	1.14	4.39	1.1	5.37	0.88	1.46	1.37	1.22
	1.13	5.97	1.05	5.11	1.01	5.36	1.02	1.44	1.32	1.26
	1.16	5.65	1.05	4.92	1.12	5.05	0.899	1.44	1.21	1.29
	1.27	5.45	1.1	4.84	1.18	4.81	1.11	1.68	1.32	1.25
	1.28	5.47	0.996	4.15	1.01	5.42	0.964	1.69	1.3	1.19
	1.76	5.15	1.14	4.7	1.01	5.32	1.11	1.56	1.29	1.15
	1.27	5.19	0.969	4.96	1.07	5.47	0.982	1.39	1.37	1.26
	1.37	5.89	1.03	5.38	1.06	5.4	1.15	1.62	1.34	1.2
	1.37	5.39	1.35	4.8	1.18	5.27	0.968	1.55	0.8	1.2
	1.22	5.37	1.12	4.78	1.07	5.25	0.943	1.5	1.31	1.22
Mean	1.31867	5.47933	1.10433	4.90867	1.068	5.26733	1.01353	1.54333	1.27333	1.20933
STDEV	0.180312	0.286916	0.0916887	0.404031	0.0678444	0.186871	0.0850906	0.0877225	0.139113	0.0492032
p-values (20 - 28)	6.38712e-25		7.54835e-25		7.10974e-35		3.8493e-16		0.104118

## Sheet: Fig.3g
		Relative transcripts (YUC8/APX3)
				WT	ML1p::PIF4ΔN-SRDX	SUC2p::PIF4ΔN-SRDX
		20℃	Rep.1	0.047	0.025	0.072
			Rep.2	0.043	0.021	0.097
			Rep.3	0.039	0.025	0.092
		28℃	Rep.1	0.156	0.022	0.198
			Rep.2	0.211	0.018	0.209
			Rep.3	0.138	0.018	0.227
				WT	ML1p::PIF4ΔN-SRDX	SUC2p::PIF4ΔN-SRDX
		Mean	20℃	0.043	0.0236667	0.087
			28℃	0.168333	0.0193333	0.211333
		Values relative to WT(20℃)	20℃	1	0.550388	2.02326
			28℃	3.91473	0.449612	4.91473
		STDEV	20℃	0.0930233	0.053707	0.307646
			28℃	0.884435	0.053707	0.340468
				WT	ML1p::PIF4ΔN-SRDX	SUC2p::PIF4ΔN-SRDX
			p-values (20 - 28)	0.0282173	0.0831129	0.000400201

[truncated: 22 more sheets: Fig.3h, Fig.4a, Fig.4b, Fig.4c, Fig.4d, Fig. 5a, Fig.6a, Fig.6b, Fig.6c, Fig.6f, Fig.6g, Fig.6h, Fig.6i, Sup.Fig.2, Sup.Fig.4, Sup.Fig.6, Sup.Fig.7, Sup.Fig.9, Sup.Fig.10, Sup.Fig.11 …]
